# Supplementary material for: Structural and Functional Characterization of Fibronectin in Extracellular Vesicles From Hepatocytes
Source: Front Cell Dev Biol. 2021 Mar 18;9:640667. doi: 10.3389/fcell.2021.640667 (PMC8012540; doi:10.3389/fcell.2021.640667)
Supplement: Supplementary Table 1 — Proteome dataset of AML12 cell EV proteins. [file Table_1.XLSX]

## Sheet: AML12 EV MS
	517 proteins identified in total
					Quantitative Value (Normalized Total Spectra)
#	Identified Proteins (517)	Accession Number	Alternate ID	Molecular Weight	33304_AMLI2_1	33140_AMLI2_2	33304_AMLI2_3
1	Fibronectin OS=Mus musculus GN=Fn1 PE=1 SV=4	P11276	Fn1	273 kDa	640.3	1418.4	879.19
2	Complement C3 OS=Mus musculus GN=C3 PE=1 SV=3	P01027	C3	186 kDa	562.95	422.08	366.73
3	Histone H4 OS=Mus musculus GN=Hist1h4a PE=1 SV=2	P62806	Hist1h4a	11 kDa	182.29	503.16	235.41
4	Histone H2B type 1-F/J/L OS=Mus musculus GN=Hist1h2bf PE=1 SV=2	P10853	Hist1h2bf	14 kDa	193.78	162.17	226.6
5	Pregnancy zone protein OS=Mus musculus GN=Pzp PE=1 SV=3	Q61838	Pzp	166 kDa	101.1	237.7	196.18
6	Histone H2A type 1-B OS=Mus musculus GN=Hist1h2ab PE=1 SV=1	C0HKE1	Hist1h2ab	14 kDa	79.655	327.67	84.076
7	Galectin-3-binding protein OS=Mus musculus GN=Lgals3bp PE=1 SV=1	Q07797	Lgals3bp	64 kDa	141.69	173.27	124.11
8	Histone H2A type 2-A OS=Mus musculus GN=Hist2h2aa1 PE=1 SV=3	Q6GSS7	Hist2h2aa1	14 kDa	59.741	186.6	84.876
9	Histone H2B type 3-B OS=Mus musculus GN=Hist3h2bb PE=1 SV=3	Q8CGP0	Hist3h2bb	14 kDa	147.06	0	158.54
10	Clusterin OS=Mus musculus GN=Clu PE=1 SV=1	Q06890	Clu	52 kDa	65.869	117.74	60.054
11	Major vault protein OS=Mus musculus GN=Mvp PE=1 SV=4	Q9EQK5	Mvp	96 kDa	71.996	92.191	73.666
12	Actin, cytoplasmic 1 OS=Mus musculus GN=Actb PE=1 SV=1	P60710	Actb	42 kDa	48.253	68.865	72.865
13	Ceruloplasmin OS=Mus musculus GN=Cp PE=1 SV=2	Q61147	Cp	121 kDa	92.676	47.762	44.84
14	Histone H2A type 2-B OS=Mus musculus GN=Hist2h2ab PE=1 SV=3	Q64522	Hist2h2ab	14 kDa	44.423	85.526	54.449
15	Histone H2AX OS=Mus musculus GN=H2afx PE=1 SV=2	P27661	H2afx	15 kDa	44.423	86.637	49.645
16	Basement membrane-specific heparan sulfate proteoglycan core protein OS=Mus musculus GN=Hspg2 PE=1 SV=1	Q05793	Hspg2	398 kDa	84.251	15.55	69.663
17	Serotransferrin OS=Mus musculus GN=Tf PE=1 SV=1	Q921I1	Tf	77 kDa	47.487	46.651	52.047
18	Histone H2A.Z OS=Mus musculus GN=H2afz PE=1 SV=2	P0C0S6	H2afz	14 kDa	36.764	65.533	43.239
19	Transitional endoplasmic reticulum ATPase OS=Mus musculus GN=Vcp PE=1 SV=4	Q01853	Vcp	89 kDa	48.253	43.319	44.84
20	Complement C4-B OS=Mus musculus GN=C4b PE=1 SV=3	P01029	C4b	193 kDa	44.423	47.762	33.63
21	Actin, alpha skeletal muscle OS=Mus musculus GN=Acta1 PE=1 SV=1	P68134	Acta1	42 kDa	27.573	48.872	45.641
22	Hyaluronan-binding protein 2 OS=Mus musculus GN=Habp2 PE=1 SV=2	Q8K0D2	Habp2	62 kDa	35.232	43.319	38.435
23	Histone H3.3 OS=Mus musculus GN=H3f3a PE=1 SV=2	P84244	H3f3a	15 kDa	25.275	72.198	18.417
24	Vitronectin OS=Mus musculus GN=Vtn PE=1 SV=2	P29788	Vtn	55 kDa	29.105	43.319	30.427
25	Fatty acid synthase OS=Mus musculus GN=Fasn PE=1 SV=2	P19096	Fasn	272 kDa	42.125	24.436	36.032
26	Filamin-A OS=Mus musculus GN=Flna PE=1 SV=5	Q8BTM8	Flna	281 kDa	34.466	19.993	41.637
27	Pyruvate kinase PKM OS=Mus musculus GN=Pkm PE=1 SV=4	P52480	Pkm	58 kDa	32.934	24.436	38.435
28	Programmed cell death 6-interacting protein OS=Mus musculus GN=Pdcd6ip PE=1 SV=3	Q9WU78	Pdcd6ip	96 kDa	35.998	27.768	31.228
29	Ubiquitin-40S ribosomal protein S27a OS=Mus musculus GN=Rps27a PE=1 SV=2	P62983	Rps27a	18 kDa	40.593	19.993	30.427
30	Clathrin heavy chain 1 OS=Mus musculus GN=Cltc PE=1 SV=3	Q68FD5	Cltc	192 kDa	33.7	21.104	30.427
31	Isoform 2 of Agrin OS=Mus musculus GN=Agrn	A2ASQ1-2	Agrn	205 kDa	55.912	6.6644	21.619
32	Annexin A4 OS=Mus musculus GN=Anxa4 PE=1 SV=4	P97429	Anxa4	36 kDa	32.168	22.215	28.826
33	Core histone macro-H2A.1 OS=Mus musculus GN=H2afy PE=1 SV=3	Q9QZQ8	H2afy	40 kDa	23.743	36.654	22.42
34	Complement factor B OS=Mus musculus GN=Cfb PE=1 SV=2	P04186	Cfb	85 kDa	48.253	21.104	12.812
35	Myosin-9 OS=Mus musculus GN=Myh9 PE=1 SV=4	Q8VDD5	Myh9	226 kDa	36.764	7.7751	36.032
36	Immunoglobulin superfamily member 8 OS=Mus musculus GN=Igsf8 PE=1 SV=2	Q8R366	Igsf8	65 kDa	32.168	19.993	25.623
37	Isoform 2 of Fibulin-2 OS=Mus musculus GN=Fbln2	P37889-2	Fbln2	126 kDa	33.7	14.44	27.224
38	Proteasome subunit alpha type-6 OS=Mus musculus GN=Psma6 PE=1 SV=1	Q9QUM9	Psma6	27 kDa	16.85	29.99	25.623
39	Collagen alpha-1(XII) chain OS=Mus musculus GN=Col12a1 PE=2 SV=3	Q60847	Col12a1	340 kDa	41.359	0	30.427
40	Serum albumin OS=Mus musculus GN=Alb PE=1 SV=3	P07724	Alb	69 kDa	15.318	33.322	22.42
41	Annexin A2 OS=Mus musculus GN=Anxa2 PE=1 SV=2	P07356	Anxa2	39 kDa	25.275	16.661	28.826
42	Tubulin beta-5 chain OS=Mus musculus GN=Tubb5 PE=1 SV=1	P99024	Tubb5	50 kDa	22.212	21.104	27.224
43	Heat shock cognate 71 kDa protein OS=Mus musculus GN=Hspa8 PE=1 SV=1	P63017	Hspa8	71 kDa	20.68	22.215	27.224
44	Cytoplasmic dynein 1 heavy chain 1 OS=Mus musculus GN=Dync1h1 PE=1 SV=2	Q9JHU4	Dync1h1	532 kDa	27.573	7.7751	33.63
45	Laminin subunit beta-2 OS=Mus musculus GN=Lamb2 PE=1 SV=2	Q61292	Lamb2	197 kDa	48.253	3.3322	16.014
46	Alpha-actinin-4 OS=Mus musculus GN=Actn4 PE=1 SV=1	P57780	Actn4	105 kDa	31.402	17.772	18.417
47	40S ribosomal protein S3 OS=Mus musculus GN=Rps3 PE=1 SV=1	P62908	Rps3	27 kDa	29.871	15.55	20.819
48	Lactadherin OS=Mus musculus GN=Mfge8 PE=1 SV=3	P21956	Mfge8	51 kDa	26.807	14.44	24.822
49	Laminin subunit alpha-5 OS=Mus musculus GN=Lama5 PE=1 SV=4	Q61001	Lama5	404 kDa	49.019	2.2215	14.413
50	Ubiquitin-like modifier-activating enzyme 1 OS=Mus musculus GN=Uba1 PE=1 SV=1	Q02053	Uba1	118 kDa	22.212	22.215	17.616
51	Heterogeneous nuclear ribonucleoprotein U OS=Mus musculus GN=Hnrnpu PE=1 SV=1	Q8VEK3	Hnrnpu	88 kDa	19.914	21.104	20.819
52	Laminin subunit gamma-1 OS=Mus musculus GN=Lamc1 PE=1 SV=2	P02468	Lamc1	177 kDa	35.998	5.5537	14.413
53	Collagen alpha-1(XVIII) chain OS=Mus musculus GN=Col18a1 PE=1 SV=4	P39061	Col18a1	182 kDa	20.68	16.661	16.815
54	EGF-containing fibulin-like extracellular matrix protein 1 OS=Mus musculus GN=Efemp1 PE=1 SV=1	Q8BPB5	Efemp1	55 kDa	25.275	7.7751	18.417
55	Protein-glutamine gamma-glutamyltransferase 2 OS=Mus musculus GN=Tgm2 PE=1 SV=4	P21981	Tgm2	77 kDa	22.212	7.7751	20.819
56	Alpha-actinin-1 OS=Mus musculus GN=Actn1 PE=1 SV=1	Q7TPR4	Actn1	103 kDa	22.212	12.218	16.014
57	Bone morphogenetic protein 1 OS=Mus musculus GN=Bmp1 PE=1 SV=2	P98063	Bmp1	112 kDa	19.914	8.8859	17.616
58	Apolipoprotein E OS=Mus musculus GN=Apoe PE=1 SV=2	P08226	Apoe	36 kDa	25.275	12.218	8.8079
59	Tubulin alpha-1A chain OS=Mus musculus GN=Tuba1a PE=1 SV=1	P68369	Tuba1a	50 kDa	13.786	14.44	17.616
60	Tubulin beta-4B chain OS=Mus musculus GN=Tubb4b PE=1 SV=1	P68372	Tubb4b	50 kDa	18.382	0	26.424
61	Cytosolic 10-formyltetrahydrofolate dehydrogenase OS=Mus musculus GN=Aldh1l1 PE=1 SV=1	Q8R0Y6	Aldh1l1	99 kDa	14.552	13.329	15.214
62	Elongation factor 1-alpha 1 OS=Mus musculus GN=Eef1a1 PE=1 SV=3	P10126	Eef1a1	50 kDa	17.616	12.218	11.21
63	Syntenin-1 OS=Mus musculus GN=Sdcbp PE=1 SV=1	O08992	Sdcbp	32 kDa	17.616	8.8859	14.413
64	Heat shock protein HSP 90-beta OS=Mus musculus GN=Hsp90ab1 PE=1 SV=3	P11499	Hsp90ab1	83 kDa	14.552	9.9966	16.014
65	ATP-citrate synthase OS=Mus musculus GN=Acly PE=1 SV=1	Q91V92	Acly	120 kDa	19.148	6.6644	13.612
66	Proteasome subunit alpha type-7 OS=Mus musculus GN=Psma7 PE=1 SV=1	Q9Z2U0	Psma7	28 kDa	11.489	11.107	16.815
67	Glyceraldehyde-3-phosphate dehydrogenase OS=Mus musculus GN=Gapdh PE=1 SV=2	P16858	Gapdh	36 kDa	10.723	12.218	16.014
68	Retinal dehydrogenase 1 OS=Mus musculus GN=Aldh1a1 PE=1 SV=5	P24549	Aldh1a1	54 kDa	13.786	8.8859	16.014
69	40S ribosomal protein S4, X isoform OS=Mus musculus GN=Rps4x PE=1 SV=2	P62702	Rps4x	30 kDa	18.382	6.6644	13.612
70	Integrin beta-1 OS=Mus musculus GN=Itgb1 PE=1 SV=1	P09055	Itgb1	88 kDa	13.021	11.107	14.413
71	Amyloid beta A4 protein OS=Mus musculus GN=App PE=1 SV=3	P12023	App	87 kDa	10.723	9.9966	17.616
72	Proteasome subunit alpha type-2 OS=Mus musculus GN=Psma2 PE=1 SV=3	P49722	Psma2	26 kDa	7.6591	16.661	13.612
73	Nidogen-1 OS=Mus musculus GN=Nid1 PE=1 SV=2	P10493	Nid1	137 kDa	30.637	0	7.2065
74	40S ribosomal protein S18 OS=Mus musculus GN=Rps18 PE=1 SV=3	P62270	Rps18	18 kDa	13.786	14.44	9.6086
75	40S ribosomal protein SA OS=Mus musculus GN=Rpsa PE=1 SV=4	P14206	Rpsa	33 kDa	13.786	14.44	9.6086
76	Collagen alpha-2(IV) chain OS=Mus musculus GN=Col4a2 PE=1 SV=4	P08122	Col4a2	167 kDa	14.552	6.6644	16.014
77	40S ribosomal protein S6 OS=Mus musculus GN=Rps6 PE=1 SV=1	P62754	Rps6	29 kDa	12.255	16.661	8.0072
78	Keratin, type II cytoskeletal 8 OS=Mus musculus GN=Krt8 PE=1 SV=4	P11679	Krt8	55 kDa	13.021	12.218	11.21
79	Complement factor H OS=Mus musculus GN=Cfh PE=1 SV=2	P06909	Cfh	139 kDa	10.723	8.8859	16.815
80	40S ribosomal protein S16 OS=Mus musculus GN=Rps16 PE=1 SV=4	P14131	Rps16	16 kDa	13.021	16.661	6.4058
81	Receptor of activated protein C kinase 1 OS=Mus musculus GN=Rack1 PE=1 SV=3	P68040	Rack1	35 kDa	13.021	4.4429	18.417
82	CAD protein OS=Mus musculus GN=Cad PE=1 SV=1	B2RQC6	Cad	243 kDa	13.786	4.4429	17.616
83	T-complex protein 1 subunit gamma OS=Mus musculus GN=Cct3 PE=1 SV=1	P80318	Cct3	61 kDa	14.552	4.4429	16.815
84	Elongation factor 2 OS=Mus musculus GN=Eef2 PE=1 SV=2	P58252	Eef2	95 kDa	13.786	6.6644	15.214
85	Tubulin alpha-4A chain OS=Mus musculus GN=Tuba4a PE=1 SV=1	P68368	Tuba4a	50 kDa	11.489	7.7751	16.014
86	Proteasome subunit alpha type-1 OS=Mus musculus GN=Psma1 PE=1 SV=1	Q9R1P4	Psma1	30 kDa	9.191	8.8859	16.815
87	Alpha-enolase OS=Mus musculus GN=Eno1 PE=1 SV=3	P17182	Eno1	47 kDa	13.021	8.8859	12.812
88	T-complex protein 1 subunit alpha OS=Mus musculus GN=Tcp1 PE=1 SV=3	P11983	Tcp1	60 kDa	9.191	8.8859	16.014
89	Inter-alpha-trypsin inhibitor heavy chain H2 OS=Mus musculus GN=Itih2 PE=1 SV=1	Q61703	Itih2	106 kDa	14.552	8.8859	10.409
90	Tubulin beta-2B chain OS=Mus musculus GN=Tubb2b PE=1 SV=1	Q9CWF2	Tubb2b	50 kDa	15.318	0	18.417
91	Tubulointerstitial nephritis antigen-like OS=Mus musculus GN=Tinagl1 PE=1 SV=1	Q99JR5	Tinagl1	53 kDa	16.084	6.6644	10.409
92	Filamin-B OS=Mus musculus GN=Flnb PE=1 SV=3	Q80X90	Flnb	278 kDa	19.148	2.2215	11.21
93	Integrin alpha-3 OS=Mus musculus GN=Itga3 PE=1 SV=1	Q62470	Itga3	117 kDa	11.489	6.6644	14.413
94	Aspartyl aminopeptidase OS=Mus musculus GN=Dnpep PE=1 SV=2	Q9Z2W0	Dnpep	52 kDa	6.8932	14.44	11.21
95	Bifunctional glutamate/proline--tRNA ligase OS=Mus musculus GN=Eprs PE=1 SV=4	Q8CGC7	Eprs	170 kDa	16.084	4.4429	12.011
96	Proteasome subunit alpha type-5 OS=Mus musculus GN=Psma5 PE=1 SV=1	Q9Z2U1	Psma5	26 kDa	7.6591	14.44	10.409
97	Elongation factor 1-gamma OS=Mus musculus GN=Eef1g PE=1 SV=3	Q9D8N0	Eef1g	50 kDa	11.489	8.8859	12.011
98	RuvB-like 2 OS=Mus musculus GN=Ruvbl2 PE=1 SV=3	Q9WTM5	Ruvbl2	51 kDa	8.4251	11.107	12.812
99	Coatomer subunit alpha OS=Mus musculus GN=Copa PE=1 SV=2	Q8CIE6	Copa	138 kDa	10.723	5.5537	14.413
100	Proteasome subunit beta type-4 OS=Mus musculus GN=Psmb4 PE=1 SV=1	P99026	Psmb4	29 kDa	8.4251	9.9966	12.011
101	40S ribosomal protein S8 OS=Mus musculus GN=Rps8 PE=1 SV=2	P62242	Rps8	24 kDa	12.255	9.9966	8.0072
102	Complement factor I OS=Mus musculus GN=Cfi PE=1 SV=3	Q61129	Cfi	67 kDa	10.723	6.6644	12.011
103	Valine--tRNA ligase OS=Mus musculus GN=Vars PE=1 SV=1	Q9Z1Q9	Vars	140 kDa	9.9569	8.8859	10.409
104	26S proteasome regulatory subunit 7 OS=Mus musculus GN=Psmc2 PE=1 SV=5	P46471	Psmc2	49 kDa	8.4251	5.5537	14.413
105	Heat shock protein HSP 90-alpha OS=Mus musculus GN=Hsp90aa1 PE=1 SV=4	P07901	Hsp90aa1	85 kDa	12.255	4.4429	11.21
106	Polyadenylate-binding protein 1 OS=Mus musculus GN=Pabpc1 PE=1 SV=2	P29341	Pabpc1	71 kDa	15.318	4.4429	8.0072
107	Transketolase OS=Mus musculus GN=Tkt PE=1 SV=1	P40142	Tkt	68 kDa	9.191	8.8859	9.6086
108	Peptidyl-prolyl cis-trans isomerase A OS=Mus musculus GN=Ppia PE=1 SV=2	P17742	Ppia	18 kDa	9.191	1.1107	16.815
109	26S proteasome regulatory subunit 10B OS=Mus musculus GN=Psmc6 PE=1 SV=1	P62334	Psmc6	44 kDa	10.723	4.4429	11.21
110	Proteasome subunit beta type-5 OS=Mus musculus GN=Psmb5 PE=1 SV=3	O55234	Psmb5	29 kDa	6.8932	6.6644	12.812
111	40S ribosomal protein S3a OS=Mus musculus GN=Rps3a PE=1 SV=3	P97351	Rps3a	30 kDa	10.723	9.9966	5.605
112	Proteasome subunit beta type-6 OS=Mus musculus GN=Psmb6 PE=1 SV=3	Q60692	Psmb6	25 kDa	6.8932	7.7751	11.21
113	MLV-related proviral Env polyprotein OS=Mus musculus PE=1 SV=3	P10404		70 kDa	14.552	3.3322	7.2065
114	78 kDa glucose-regulated protein OS=Mus musculus GN=Hspa5 PE=1 SV=3	P20029	Hspa5	72 kDa	7.6591	4.4429	12.812
115	T-complex protein 1 subunit theta OS=Mus musculus GN=Cct8 PE=1 SV=3	P42932	Cct8	60 kDa	5.3614	5.5537	13.612
116	Proteasome subunit beta type-1 OS=Mus musculus GN=Psmb1 PE=1 SV=1	O09061	Psmb1	26 kDa	5.3614	6.6644	12.011
117	Fructose-bisphosphate aldolase A OS=Mus musculus GN=Aldoa PE=1 SV=2	P05064	Aldoa	39 kDa	6.8932	8.8859	8.0072
118	Beta-2-glycoprotein 1 OS=Mus musculus GN=Apoh PE=1 SV=1	Q01339	Apoh	39 kDa	4.5955	4.4429	14.413
119	Lipopolysaccharide-binding protein OS=Mus musculus GN=Lbp PE=1 SV=2	Q61805	Lbp	53 kDa	8.4251	6.6644	8.0072
120	Proteasome subunit alpha type-3 OS=Mus musculus GN=Psma3 PE=1 SV=3	O70435	Psma3	28 kDa	6.8932	5.5537	10.409
121	T-complex protein 1 subunit delta OS=Mus musculus GN=Cct4 PE=1 SV=3	P80315	Cct4	58 kDa	6.8932	5.5537	10.409
122	Tetraspanin-8 OS=Mus musculus GN=Tspan8 PE=1 SV=1	Q8R3G9	Tspan8	26 kDa	8.4251	7.7751	6.4058
123	40S ribosomal protein S9 OS=Mus musculus GN=Rps9 PE=1 SV=3	Q6ZWN5	Rps9	23 kDa	8.4251	7.7751	6.4058
124	Sodium/potassium-transporting ATPase subunit alpha-1 OS=Mus musculus GN=Atp1a1 PE=1 SV=1	Q8VDN2	Atp1a1	113 kDa	11.489	2.2215	8.8079
125	Selenium-binding protein 1 OS=Mus musculus GN=Selenbp1 PE=1 SV=2	P17563	Selenbp1	53 kDa	9.191	4.4429	8.8079
126	Coatomer subunit beta' OS=Mus musculus GN=Copb2 PE=1 SV=2	O55029	Copb2	102 kDa	9.191	4.4429	8.8079
127	Connective tissue growth factor OS=Mus musculus GN=Ctgf PE=2 SV=3	P29268	Ctgf	38 kDa	13.021	0	8.8079
128	Fibrinogen beta chain OS=Mus musculus GN=Fgb PE=1 SV=1	Q8K0E8	Fgb	55 kDa	2.2977	8.8859	10.409
129	CD81 antigen OS=Mus musculus GN=Cd81 PE=1 SV=2	P35762	Cd81	26 kDa	9.191	6.6644	5.605
130	Actin-related protein 2/3 complex subunit 1B OS=Mus musculus GN=Arpc1b PE=1 SV=4	Q9WV32	Arpc1b	41 kDa	7.6591	5.5537	8.0072
131	40S ribosomal protein S2 OS=Mus musculus GN=Rps2 PE=1 SV=3	P25444	Rps2	31 kDa	9.9569	5.5537	5.605
132	Annexin A5 OS=Mus musculus GN=Anxa5 PE=1 SV=1	P48036	Anxa5	36 kDa	10.723	2.2215	8.0072
133	Catalase OS=Mus musculus GN=Cat PE=1 SV=4	P24270	Cat	60 kDa	7.6591	4.4429	8.8079
134	Proteasome subunit alpha type-4 OS=Mus musculus GN=Psma4 PE=1 SV=1	Q9R1P0	Psma4	29 kDa	4.5955	8.8859	7.2065
135	Collagen alpha-1(IV) chain OS=Mus musculus GN=Col4a1 PE=1 SV=4	P02463	Col4a1	161 kDa	9.191	3.3322	8.0072
136	Keratin, type I cytoskeletal 18 OS=Mus musculus GN=Krt18 PE=1 SV=5	P05784	Krt18	48 kDa	6.1273	5.5537	8.8079
137	Moesin OS=Mus musculus GN=Msn PE=1 SV=3	P26041	Msn	68 kDa	9.191	0	11.21
138	60S ribosomal protein L18 OS=Mus musculus GN=Rpl18 PE=1 SV=3	P35980	Rpl18	22 kDa	7.6591	7.7751	4.8043
139	T-complex protein 1 subunit beta OS=Mus musculus GN=Cct2 PE=1 SV=4	P80314	Cct2	57 kDa	6.1273	4.4429	9.6086
140	Guanine nucleotide-binding protein G(I)/G(S)/G(T) subunit beta-2 OS=Mus musculus GN=Gnb2 PE=1 SV=3	P62880	Gnb2	37 kDa	6.8932	4.4429	8.8079
141	RuvB-like 1 OS=Mus musculus GN=Ruvbl1 PE=1 SV=1	P60122	Ruvbl1	50 kDa	6.8932	4.4429	8.8079
142	Actin-related protein 3 OS=Mus musculus GN=Actr3 PE=1 SV=3	Q99JY9	Actr3	47 kDa	8.4251	4.4429	6.4058
143	Neutral alpha-glucosidase AB OS=Mus musculus GN=Ganab PE=1 SV=1	Q8BHN3	Ganab	107 kDa	4.5955	4.4429	9.6086
144	Brain acid soluble protein 1 OS=Mus musculus GN=Basp1 PE=1 SV=3	Q91XV3	Basp1	22 kDa	6.8932	6.6644	4.8043
145	ATP-dependent RNA helicase A OS=Mus musculus GN=Dhx9 PE=1 SV=2	O70133	Dhx9	149 kDa	5.3614	5.5537	7.2065
146	Phosphoglycerate kinase 1 OS=Mus musculus GN=Pgk1 PE=1 SV=4	P09411	Pgk1	45 kDa	5.3614	5.5537	7.2065
147	Galectin-9 OS=Mus musculus GN=Lgals9 PE=1 SV=1	O08573	Lgals9	40 kDa	6.1273	5.5537	6.4058
148	Fibrinogen gamma chain OS=Mus musculus GN=Fgg PE=1 SV=1	Q8VCM7	Fgg	49 kDa	0.76591	9.9966	7.2065
149	Vitamin D-binding protein OS=Mus musculus GN=Gc PE=1 SV=2	P21614	Gc	54 kDa	4.5955	1.1107	12.011
150	Peroxiredoxin-1 OS=Mus musculus GN=Prdx1 PE=1 SV=1	P35700	Prdx1	22 kDa	5.3614	6.6644	5.605
151	40S ribosomal protein S11 OS=Mus musculus GN=Rps11 PE=1 SV=3	P62281	Rps11	18 kDa	11.489	1.1107	4.8043
152	Hemopexin OS=Mus musculus GN=Hpx PE=1 SV=2	Q91X72	Hpx	51 kDa	8.4251	3.3322	5.605
153	Haptoglobin OS=Mus musculus GN=Hp PE=1 SV=1	Q61646	Hp	39 kDa	13.786	1.1107	2.4022
154	L-lactate dehydrogenase A chain OS=Mus musculus GN=Ldha PE=1 SV=3	P06151	Ldha	36 kDa	7.6591	2.2215	7.2065
155	60S ribosomal protein L7a OS=Mus musculus GN=Rpl7a PE=1 SV=2	P12970	Rpl7a	30 kDa	7.6591	2.2215	7.2065
156	Annexin A3 OS=Mus musculus GN=Anxa3 PE=1 SV=4	O35639	Anxa3	36 kDa	9.191	2.2215	5.605
157	Glutathione S-transferase P 1 OS=Mus musculus GN=Gstp1 PE=1 SV=2	P19157	Gstp1	24 kDa	6.8932	3.3322	6.4058
158	Sulfhydryl oxidase 1 OS=Mus musculus GN=Qsox1 PE=1 SV=1	Q8BND5	Qsox1	83 kDa	7.6591	2.2215	6.4058
159	40S ribosomal protein S20 OS=Mus musculus GN=Rps20 PE=1 SV=1	P60867	Rps20	13 kDa	6.1273	4.4429	5.605
160	Profilin-1 OS=Mus musculus GN=Pfn1 PE=1 SV=2	P62962	Pfn1	15 kDa	3.0637	3.3322	9.6086
161	Myosin light polypeptide 6 OS=Mus musculus GN=Myl6 PE=1 SV=3	Q60605	Myl6	17 kDa	7.6591	3.3322	4.8043
162	Ras-related C3 botulinum toxin substrate 1 OS=Mus musculus GN=Rac1 PE=1 SV=1	P63001	Rac1	21 kDa	8.4251	3.3322	4.0036
163	Heterogeneous nuclear ribonucleoprotein F OS=Mus musculus GN=Hnrnpf PE=1 SV=3	Q9Z2X1	Hnrnpf	46 kDa	4.5955	5.5537	5.605
164	Glutamate dehydrogenase 1, mitochondrial OS=Mus musculus GN=Glud1 PE=1 SV=1	P26443	Glud1	61 kDa	10.723	0	4.8043
165	Lysyl oxidase homolog 4 OS=Mus musculus GN=Loxl4 PE=2 SV=2	Q924C6	Loxl4	85 kDa	11.489	0	4.0036
166	Heterogeneous nuclear ribonucleoprotein H OS=Mus musculus GN=Hnrnph1 PE=1 SV=3	O35737	Hnrnph1	49 kDa	3.8296	6.6644	4.8043
167	Cofilin-1 OS=Mus musculus GN=Cfl1 PE=1 SV=3	P18760	Cfl1	19 kDa	6.8932	1.1107	7.2065
168	Staphylococcal nuclease domain-containing protein 1 OS=Mus musculus GN=Snd1 PE=1 SV=1	Q78PY7	Snd1	102 kDa	6.8932	1.1107	7.2065
169	Keratin, type I cytoskeletal 10 OS=Mus musculus GN=Krt10 PE=1 SV=3	P02535	Krt10	58 kDa	8.4251	1.1107	5.605
170	Carboxypeptidase E OS=Mus musculus GN=Cpe PE=1 SV=2	Q00493	Cpe	53 kDa	9.191	1.1107	4.8043
171	26S proteasome regulatory subunit 8 OS=Mus musculus GN=Psmc5 PE=1 SV=1	P62196	Psmc5	46 kDa	6.1273	3.3322	5.605
172	Guanine nucleotide-binding protein G(I)/G(S)/G(T) subunit beta-1 OS=Mus musculus GN=Gnb1 PE=1 SV=3	P62874	Gnb1	37 kDa	6.1273	0	8.8079
173	Complement C2 OS=Mus musculus GN=C2 PE=1 SV=2	P21180	C2	85 kDa	13.021	1.1107	0.80072
174	Procollagen-lysine,2-oxoglutarate 5-dioxygenase 1 OS=Mus musculus GN=Plod1 PE=1 SV=1	Q9R0E2	Plod1	84 kDa	2.2977	7.7751	4.8043
175	Basigin OS=Mus musculus GN=Bsg PE=1 SV=2	P18572	Bsg	42 kDa	6.1273	2.2215	6.4058
176	Ras-related protein Rap-1b OS=Mus musculus GN=Rap1b PE=1 SV=2	Q99JI6	Rap1b	21 kDa	6.8932	2.2215	5.605
177	T-complex protein 1 subunit epsilon OS=Mus musculus GN=Cct5 PE=1 SV=1	P80316	Cct5	60 kDa	6.8932	2.2215	5.605
178	Granulins OS=Mus musculus GN=Grn PE=1 SV=2	P28798	Grn	63 kDa	4.5955	4.4429	5.605
179	Guanine nucleotide-binding protein G(i) subunit alpha-2 OS=Mus musculus GN=Gnai2 PE=1 SV=5	P08752	Gnai2	40 kDa	5.3614	1.1107	8.0072
180	Tetraspanin-9 OS=Mus musculus GN=Tspan9 PE=1 SV=1	Q8BJU2	Tspan9	27 kDa	5.3614	1.1107	8.0072
181	Fibrinogen alpha chain OS=Mus musculus GN=Fga PE=1 SV=1	E9PV24	Fga	87 kDa	1.5318	8.8859	4.0036
182	40S ribosomal protein S12 OS=Mus musculus GN=Rps12 PE=1 SV=2	P63323	Rps12	15 kDa	3.8296	5.5537	4.8043
183	40S ribosomal protein S15a OS=Mus musculus GN=Rps15a PE=1 SV=2	P62245	Rps15a	15 kDa	8.4251	3.3322	2.4022
184	Adenosylhomocysteinase OS=Mus musculus GN=Ahcy PE=1 SV=3	P50247	Ahcy	48 kDa	2.2977	7.7751	4.0036
185	Lysyl oxidase homolog 2 OS=Mus musculus GN=Loxl2 PE=1 SV=2	P58022	Loxl2	87 kDa	7.6591	0	6.4058
186	Actin-related protein 2 OS=Mus musculus GN=Actr2 PE=1 SV=1	P61161	Actr2	45 kDa	3.8296	2.2215	8.0072
187	Keratin, type II cytoskeletal 5 OS=Mus musculus GN=Krt5 PE=1 SV=1	Q922U2	Krt5	62 kDa	8.4251	5.5537	0
188	26S proteasome regulatory subunit 6A OS=Mus musculus GN=Psmc3 PE=1 SV=2	O88685	Psmc3	50 kDa	6.8932	1.1107	5.605
189	Eukaryotic initiation factor 4A-I OS=Mus musculus GN=Eif4a1 PE=1 SV=1	P60843	Eif4a1	46 kDa	5.3614	3.3322	4.8043
190	26S proteasome non-ATPase regulatory subunit 3 OS=Mus musculus GN=Psmd3 PE=1 SV=3	P14685	Psmd3	61 kDa	5.3614	3.3322	4.8043
191	Ferritin light chain 1 OS=Mus musculus GN=Ftl1 PE=1 SV=2	P29391	Ftl1	21 kDa	6.8932	3.3322	3.2029
192	Tsukushin OS=Mus musculus GN=Tsku PE=2 SV=2	Q8CBR6	Tsku	38 kDa	3.0637	5.5537	4.8043
193	Transforming protein RhoA OS=Mus musculus GN=Rhoa PE=1 SV=1	Q9QUI0	Rhoa	22 kDa	4.5955	0	8.8079
194	Tumor susceptibility gene 101 protein OS=Mus musculus GN=Tsg101 PE=1 SV=2	Q61187	Tsg101	44 kDa	6.8932	0	6.4058
195	Cell division control protein 42 homolog OS=Mus musculus GN=Cdc42 PE=1 SV=2	P60766	Cdc42	21 kDa	7.6591	0	5.605
196	Coatomer subunit gamma-1 OS=Mus musculus GN=Copg1 PE=1 SV=1	Q9QZE5	Copg1	98 kDa	2.2977	4.4429	6.4058
197	Calmodulin-1 OS=Mus musculus GN=Calm1 PE=1 SV=1	P0DP26	Calm1	17 kDa	2.2977	1.1107	9.6086
198	T-complex protein 1 subunit zeta OS=Mus musculus GN=Cct6a PE=1 SV=3	P80317	Cct6a	58 kDa	5.3614	3.3322	4.0036
199	D-3-phosphoglycerate dehydrogenase OS=Mus musculus GN=Phgdh PE=1 SV=3	Q61753	Phgdh	57 kDa	4.5955	2.2215	5.605
200	Glutamine synthetase OS=Mus musculus GN=Glul PE=1 SV=6	P15105	Glul	42 kDa	0.76591	4.4429	7.2065
201	Plectin OS=Mus musculus GN=Plec PE=1 SV=3	Q9QXS1	Plec	534 kDa	6.1273	2.2215	4.0036
202	Eukaryotic translation initiation factor 3 subunit C OS=Mus musculus GN=Eif3c PE=1 SV=1	Q8R1B4	Eif3c	106 kDa	4.5955	1.1107	6.4058
203	Acetyl-CoA carboxylase 1 OS=Mus musculus GN=Acaca PE=1 SV=1	Q5SWU9	Acaca	265 kDa	4.5955	1.1107	6.4058
204	Apolipoprotein A-I OS=Mus musculus GN=Apoa1 PE=1 SV=2	Q00623	Apoa1	31 kDa	3.8296	6.6644	1.6014
205	60S acidic ribosomal protein P0 OS=Mus musculus GN=Rplp0 PE=1 SV=3	P14869	Rplp0	34 kDa	5.3614	1.1107	5.605
206	26S proteasome regulatory subunit 4 OS=Mus musculus GN=Psmc1 PE=1 SV=1	P62192	Psmc1	49 kDa	5.3614	1.1107	5.605
207	Barrier-to-autointegration factor OS=Mus musculus GN=Banf1 PE=1 SV=1	O54962	Banf1	10 kDa	1.5318	8.8859	1.6014
208	UTP--glucose-1-phosphate uridylyltransferase OS=Mus musculus GN=Ugp2 PE=1 SV=3	Q91ZJ5	Ugp2	57 kDa	6.8932	1.1107	4.0036
209	Prosaposin OS=Mus musculus GN=Psap PE=1 SV=2	Q61207	Psap	61 kDa	8.4251	1.1107	2.4022
210	T-complex protein 1 subunit eta OS=Mus musculus GN=Cct7 PE=1 SV=1	P80313	Cct7	60 kDa	3.8296	0	8.0072
211	Disintegrin and metalloproteinase domain-containing protein 10 OS=Mus musculus GN=Adam10 PE=1 SV=2	O35598	Adam10	84 kDa	4.5955	0	7.2065
212	Dihydropyrimidinase-related protein 2 OS=Mus musculus GN=Dpysl2 PE=1 SV=2	O08553	Dpysl2	62 kDa	3.8296	2.2215	5.605
213	Lipolysis-stimulated lipoprotein receptor OS=Mus musculus GN=Lsr PE=1 SV=1	Q99KG5	Lsr	66 kDa	6.1273	2.2215	3.2029
214	Triosephosphate isomerase OS=Mus musculus GN=Tpi1 PE=1 SV=4	P17751	Tpi1	32 kDa	2.2977	4.4429	4.8043
215	60S ribosomal protein L18a OS=Mus musculus GN=Rpl18a PE=1 SV=1	P62717	Rpl18a	21 kDa	6.8932	2.2215	2.4022
216	Ribonuclease inhibitor OS=Mus musculus GN=Rnh1 PE=1 SV=1	Q91VI7	Rnh1	50 kDa	3.0637	1.1107	7.2065
217	Eukaryotic translation initiation factor 3 subunit A OS=Mus musculus GN=Eif3a PE=1 SV=5	P23116	Eif3a	162 kDa	4.5955	1.1107	5.605
218	Ras-related protein R-Ras2 OS=Mus musculus GN=Rras2 PE=1 SV=1	P62071	Rras2	23 kDa	4.5955	1.1107	5.605
219	60S ribosomal protein L6 OS=Mus musculus GN=Rpl6 PE=1 SV=3	P47911	Rpl6	34 kDa	5.3614	1.1107	4.8043
220	60S ribosomal protein L12 OS=Mus musculus GN=Rpl12 PE=1 SV=2	P35979	Rpl12	18 kDa	6.8932	1.1107	3.2029
221	Apolipoprotein B-100 OS=Mus musculus GN=Apob PE=1 SV=1	E9Q414	Apob	509 kDa	4.5955	3.3322	3.2029
222	Myoferlin OS=Mus musculus GN=Myof PE=1 SV=2	Q69ZN7	Myof	233 kDa	3.8296	0	7.2065
223	S-formylglutathione hydrolase OS=Mus musculus GN=Esd PE=1 SV=1	Q9R0P3	Esd	31 kDa	3.8296	2.2215	4.8043
224	Proteasome subunit beta type-7 OS=Mus musculus GN=Psmb7 PE=1 SV=1	P70195	Psmb7	30 kDa	4.5955	4.4429	1.6014
225	60S ribosomal protein L15 OS=Mus musculus GN=Rpl15 PE=2 SV=4	Q9CZM2	Rpl15	24 kDa	4.5955	4.4429	1.6014
226	40S ribosomal protein S26 OS=Mus musculus GN=Rps26 PE=1 SV=3	P62855	Rps26	13 kDa	5.3614	4.4429	0.80072
227	60S ribosomal protein L3 OS=Mus musculus GN=Rpl3 PE=1 SV=3	P27659	Rpl3	46 kDa	3.8296	1.1107	5.605
228	E3 ubiquitin-protein ligase UBR4 OS=Mus musculus GN=Ubr4 PE=1 SV=1	A2AN08	Ubr4	572 kDa	3.8296	1.1107	5.605
229	Proteasome subunit beta type-2 OS=Mus musculus GN=Psmb2 PE=1 SV=1	Q9R1P3	Psmb2	23 kDa	5.3614	1.1107	4.0036
230	Transmembrane protein 176B OS=Mus musculus GN=Tmem176b PE=1 SV=1	Q9R1Q6	Tmem176b	28 kDa	5.3614	1.1107	4.0036
231	E3 ubiquitin-protein ligase RNF213 OS=Mus musculus GN=Rnf213 PE=1 SV=2	E9Q555	Rnf213	585 kDa	1.5318	3.3322	5.605
232	Ras-related protein Ral-B OS=Mus musculus GN=Ralb PE=1 SV=1	Q9JIW9	Ralb	23 kDa	6.1273	1.1107	3.2029
233	Poly(rC)-binding protein 1 OS=Mus musculus GN=Pcbp1 PE=1 SV=1	P60335	Pcbp1	37 kDa	2.2977	3.3322	4.8043
234	GTP-binding nuclear protein Ran OS=Mus musculus GN=Ran PE=1 SV=3	P62827	Ran	24 kDa	3.0637	3.3322	4.0036
235	Ezrin OS=Mus musculus GN=Ezr PE=1 SV=3	P26040	Ezr	69 kDa	3.8296	0	6.4058
236	Keratin, type II cytoskeletal 1 OS=Mus musculus GN=Krt1 PE=1 SV=4	P04104	Krt1	66 kDa	3.0637	2.2215	4.8043
237	Insulin-like growth factor-binding protein 7 OS=Mus musculus GN=Igfbp7 PE=1 SV=3	Q61581	Igfbp7	29 kDa	7.6591	0	2.4022
238	CD44 antigen OS=Mus musculus GN=Cd44 PE=1 SV=3	P15379	Cd44	86 kDa	8.4251	0	1.6014
239	Retinoic acid-induced protein 3 OS=Mus musculus GN=Gprc5a PE=1 SV=1	Q8BHL4	Gprc5a	40 kDa	1.5318	4.4429	4.0036
240	Elongation factor 1-delta OS=Mus musculus GN=Eef1d PE=1 SV=3	P57776	Eef1d	31 kDa	2.2977	1.1107	6.4058
241	Ras-related protein Rab-7a OS=Mus musculus GN=Rab7a PE=1 SV=2	P51150	Rab7a	23 kDa	4.5955	1.1107	4.0036
242	Actin-related protein 2/3 complex subunit 4 OS=Mus musculus GN=Arpc4 PE=1 SV=3	P59999	Arpc4	20 kDa	4.5955	1.1107	4.0036
243	Probable ubiquitin carboxyl-terminal hydrolase FAF-X OS=Mus musculus GN=Usp9x PE=1 SV=2	P70398	Usp9x	291 kDa	4.5955	1.1107	4.0036
244	Probable ATP-dependent RNA helicase DDX5 OS=Mus musculus GN=Ddx5 PE=1 SV=2	Q61656	Ddx5	69 kDa	3.0637	0	6.4058
245	Isoleucine--tRNA ligase, cytoplasmic OS=Mus musculus GN=Iars PE=1 SV=2	Q8BU30	Iars	144 kDa	3.8296	0	5.605
246	Asparagine--tRNA ligase, cytoplasmic OS=Mus musculus GN=Nars PE=1 SV=2	Q8BP47	Nars	64 kDa	4.5955	0	4.8043
247	Ras-related protein Rab-35 OS=Mus musculus GN=Rab35 PE=1 SV=1	Q6PHN9	Rab35	23 kDa	6.1273	0	3.2029
248	Heterogeneous nuclear ribonucleoprotein U-like protein 2 OS=Mus musculus GN=Hnrnpul2 PE=1 SV=2	Q00PI9	Hnrnpul2	85 kDa	2.2977	2.2215	4.8043
249	Glutamate--cysteine ligase catalytic subunit OS=Mus musculus GN=Gclc PE=1 SV=4	P97494	Gclc	73 kDa	2.2977	2.2215	4.8043
250	Serine/threonine-protein phosphatase 2A catalytic subunit alpha isoform OS=Mus musculus GN=Ppp2ca PE=1 SV=1	P63330	Ppp2ca	36 kDa	3.0637	2.2215	4.0036
251	Serum amyloid P-component OS=Mus musculus GN=Apcs PE=1 SV=2	P12246	Apcs	26 kDa	3.8296	2.2215	3.2029
252	Solute carrier family 2, facilitated glucose transporter member 2 OS=Mus musculus GN=Slc2a2 PE=1 SV=3	P14246	Slc2a2	57 kDa	3.8296	2.2215	3.2029
253	14-3-3 protein zeta/delta OS=Mus musculus GN=Ywhaz PE=1 SV=1	P63101	Ywhaz	28 kDa	4.5955	2.2215	2.4022
254	Fructose-bisphosphate aldolase B OS=Mus musculus GN=Aldob PE=1 SV=3	Q91Y97	Aldob	40 kDa	4.5955	2.2215	2.4022
255	Non-POU domain-containing octamer-binding protein OS=Mus musculus GN=Nono PE=1 SV=3	Q99K48	Nono	55 kDa	2.2977	1.1107	5.605
256	Junctional adhesion molecule A OS=Mus musculus GN=F11r PE=1 SV=2	O88792	F11r	32 kDa	3.8296	1.1107	4.0036
257	26S proteasome regulatory subunit 6B OS=Mus musculus GN=Psmc4 PE=1 SV=2	P54775	Psmc4	47 kDa	3.8296	1.1107	4.0036
258	rRNA 2'-O-methyltransferase fibrillarin OS=Mus musculus GN=Fbl PE=1 SV=2	P35550	Fbl	34 kDa	5.3614	1.1107	2.4022
259	Zinc finger protein Aiolos OS=Mus musculus GN=Ikzf3 PE=1 SV=2	O08900	Ikzf3	58 kDa	1.5318	0	7.2065
260	Catenin alpha-1 OS=Mus musculus GN=Ctnna1 PE=1 SV=1	P26231	Ctnna1	100 kDa	3.0637	0	5.605
261	Coatomer subunit beta OS=Mus musculus GN=Copb1 PE=1 SV=1	Q9JIF7	Copb1	107 kDa	3.8296	0	4.8043
262	40S ribosomal protein S5 OS=Mus musculus GN=Rps5 PE=1 SV=3	P97461	Rps5	23 kDa	3.0637	5.5537	0
263	Vacuolar protein sorting-associated protein 37C OS=Mus musculus GN=Vps37c PE=1 SV=1	Q8R105	Vps37c	38 kDa	4.5955	0	4.0036
264	Vinculin OS=Mus musculus GN=Vcl PE=1 SV=4	Q64727	Vcl	117 kDa	4.5955	0	4.0036
265	26S proteasome non-ATPase regulatory subunit 12 OS=Mus musculus GN=Psmd12 PE=1 SV=4	Q9D8W5	Psmd12	53 kDa	2.2977	2.2215	4.0036
266	40S ribosomal protein S14 OS=Mus musculus GN=Rps14 PE=1 SV=3	P62264	Rps14	16 kDa	3.0637	2.2215	3.2029
267	Tumor necrosis factor alpha-induced protein 3 OS=Mus musculus GN=Tnfaip3 PE=1 SV=2	Q60769	Tnfaip3	88 kDa	8.4251	0	0
268	Histone H1.3 OS=Mus musculus GN=Hist1h1d PE=1 SV=2	P43277	Hist1h1d	22 kDa	0.76591	6.6644	0.80072
269	Small nuclear ribonucleoprotein Sm D3 OS=Mus musculus GN=Snrpd3 PE=1 SV=1	P62320	Snrpd3	14 kDa	2.2977	1.1107	4.8043
270	Heterogeneous nuclear ribonucleoprotein A3 OS=Mus musculus GN=Hnrnpa3 PE=1 SV=1	Q8BG05	Hnrnpa3	40 kDa	2.2977	1.1107	4.8043
271	26S proteasome non-ATPase regulatory subunit 7 OS=Mus musculus GN=Psmd7 PE=1 SV=2	P26516	Psmd7	37 kDa	2.2977	1.1107	4.8043
272	Bifunctional purine biosynthesis protein PURH OS=Mus musculus GN=Atic PE=1 SV=2	Q9CWJ9	Atic	64 kDa	3.0637	1.1107	4.0036
273	Eukaryotic translation initiation factor 3 subunit B OS=Mus musculus GN=Eif3b PE=1 SV=1	Q8JZQ9	Eif3b	91 kDa	3.0637	1.1107	4.0036
274	60S ribosomal protein L30 OS=Mus musculus GN=Rpl30 PE=1 SV=2	P62889	Rpl30	13 kDa	2.2977	3.3322	2.4022
275	Keratin, type I cytoskeletal 19 OS=Mus musculus GN=Krt19 PE=1 SV=1	P19001	Krt19	45 kDa	2.2977	3.3322	2.4022
276	Aldehyde dehydrogenase family 16 member A1 OS=Mus musculus GN=Aldh16a1 PE=1 SV=2	Q571I9	Aldh16a1	85 kDa	2.2977	3.3322	2.4022
277	Golgi-associated plant pathogenesis-related protein 1 OS=Mus musculus GN=Glipr2 PE=1 SV=3	Q9CYL5	Glipr2	17 kDa	3.8296	0	4.0036
278	Heterogeneous nuclear ribonucleoprotein L OS=Mus musculus GN=Hnrnpl PE=1 SV=2	Q8R081	Hnrnpl	64 kDa	3.8296	0	4.0036
279	Arrestin domain-containing protein 1 OS=Mus musculus GN=Arrdc1 PE=1 SV=2	Q99KN1	Arrdc1	46 kDa	3.8296	0	4.0036
280	Out at first protein homolog OS=Mus musculus GN=Oaf PE=2 SV=1	Q8QZR4	Oaf	32 kDa	5.3614	0	2.4022
281	Splicing factor 3B subunit 1 OS=Mus musculus GN=Sf3b1 PE=1 SV=1	Q99NB9	Sf3b1	146 kDa	1.5318	2.2215	4.0036
282	26S proteasome non-ATPase regulatory subunit 2 OS=Mus musculus GN=Psmd2 PE=1 SV=1	Q8VDM4	Psmd2	100 kDa	3.0637	2.2215	2.4022
283	Proteasome subunit beta type-3 OS=Mus musculus GN=Psmb3 PE=1 SV=1	Q9R1P1	Psmb3	23 kDa	2.2977	1.1107	4.0036
284	Protein AMBP OS=Mus musculus GN=Ambp PE=1 SV=2	Q07456	Ambp	39 kDa	3.8296	1.1107	2.4022
285	Protein CYR61 OS=Mus musculus GN=Cyr61 PE=1 SV=1	P18406	Cyr61	42 kDa	4.5955	1.1107	1.6014
286	Phospholipid scramblase 1 OS=Mus musculus GN=Plscr1 PE=1 SV=1	Q9JJ00	Plscr1	36 kDa	1.5318	3.3322	2.4022
287	C-reactive protein OS=Mus musculus GN=Crp PE=1 SV=2	P14847	Crp	25 kDa	3.0637	0	4.0036
288	Annexin A6 OS=Mus musculus GN=Anxa6 PE=1 SV=3	P14824	Anxa6	76 kDa	3.8296	0	3.2029
289	Epidermal growth factor receptor OS=Mus musculus GN=Egfr PE=1 SV=1	Q01279	Egfr	135 kDa	4.5955	0	2.4022
290	Calpain-5 OS=Mus musculus GN=Capn5 PE=1 SV=1	O08688	Capn5	73 kDa	4.5955	0	2.4022
291	Reticulon-4 OS=Mus musculus GN=Rtn4 PE=1 SV=2	Q99P72	Rtn4	127 kDa	4.5955	0	2.4022
292	TNFAIP3-interacting protein 1 OS=Mus musculus GN=Tnip1 PE=1 SV=1	Q9WUU8	Tnip1	73 kDa	6.8932	0	0
293	Ferritin heavy chain OS=Mus musculus GN=Fth1 PE=1 SV=2	P09528	Fth1	21 kDa	3.0637	2.2215	1.6014
294	40S ribosomal protein S13 OS=Mus musculus GN=Rps13 PE=1 SV=2	P62301	Rps13	17 kDa	2.2977	4.4429	0
295	SPARC-related modular calcium-binding protein 1 OS=Mus musculus GN=Smoc1 PE=2 SV=2	Q8BLY1	Smoc1	51 kDa	2.2977	1.1107	3.2029
296	Cathepsin B OS=Mus musculus GN=Ctsb PE=1 SV=2	P10605	Ctsb	37 kDa	2.2977	1.1107	3.2029
297	60S ribosomal protein L7 OS=Mus musculus GN=Rpl7 PE=1 SV=2	P14148	Rpl7	31 kDa	3.0637	1.1107	2.4022
298	Importin subunit beta-1 OS=Mus musculus GN=Kpnb1 PE=1 SV=2	P70168	Kpnb1	97 kDa	3.0637	1.1107	2.4022
299	40S ribosomal protein S25 OS=Mus musculus GN=Rps25 PE=1 SV=1	P62852	Rps25	14 kDa	1.5318	3.3322	1.6014
300	Calcium/calmodulin-dependent protein kinase type II subunit delta OS=Mus musculus GN=Camk2d PE=1 SV=1	Q6PHZ2	Camk2d	56 kDa	2.2977	0	4.0036
301	Poly(rC)-binding protein 2 OS=Mus musculus GN=Pcbp2 PE=1 SV=1	Q61990	Pcbp2	38 kDa	3.0637	0	3.2029
302	40S ribosomal protein S23 OS=Mus musculus GN=Rps23 PE=1 SV=3	P62267	Rps23	16 kDa	3.0637	0	3.2029
303	Desmoglein-2 OS=Mus musculus GN=Dsg2 PE=1 SV=3	O55111	Dsg2	122 kDa	3.0637	0	3.2029
304	EGF-containing fibulin-like extracellular matrix protein 2 OS=Mus musculus GN=Efemp2 PE=1 SV=1	Q9WVJ9	Efemp2	49 kDa	3.0637	0	3.2029
305	Isoform 2B of GTPase KRas OS=Mus musculus GN=Kras	P32883-2	Kras	21 kDa	3.0637	0	3.2029
306	Isoform 2 of Intercellular adhesion molecule 1 OS=Mus musculus GN=Icam1	P13597-2	Icam1	59 kDa	3.0637	0	3.2029
307	Prostaglandin F2 receptor negative regulator OS=Mus musculus GN=Ptgfrn PE=1 SV=2	Q9WV91	Ptgfrn	99 kDa	4.5955	0	1.6014
308	Complement C1r-A subcomponent OS=Mus musculus GN=C1ra PE=1 SV=1	Q8CG16	C1ra	80 kDa	4.5955	0	1.6014
309	60S ribosomal protein L10 OS=Mus musculus GN=Rpl10 PE=1 SV=3	Q6ZWV3	Rpl10	25 kDa	4.5955	0	1.6014
310	Neutrophil gelatinase-associated lipocalin OS=Mus musculus GN=Lcn2 PE=1 SV=1	P11672	Lcn2	23 kDa	4.5955	0	1.6014
311	Galactokinase OS=Mus musculus GN=Galk1 PE=1 SV=2	Q9R0N0	Galk1	42 kDa	0.76591	2.2215	3.2029
312	Renin receptor OS=Mus musculus GN=Atp6ap2 PE=1 SV=2	Q9CYN9	Atp6ap2	39 kDa	5.3614	0	0.80072
313	Laminin subunit alpha-4 OS=Mus musculus GN=Lama4 PE=1 SV=2	P97927	Lama4	202 kDa	6.1273	0	0
314	Glia-derived nexin OS=Mus musculus GN=Serpine2 PE=1 SV=2	Q07235	Serpine2	44 kDa	6.1273	0	0
315	Vacuolar protein sorting-associated protein 28 homolog OS=Mus musculus GN=Vps28 PE=1 SV=1	Q9D1C8	Vps28	25 kDa	2.2977	2.2215	1.6014
316	60S ribosomal protein L13a OS=Mus musculus GN=Rpl13a PE=1 SV=4	P19253	Rpl13a	23 kDa	2.2977	2.2215	1.6014
317	Phosphoglycerate mutase 1 OS=Mus musculus GN=Pgam1 PE=1 SV=3	Q9DBJ1	Pgam1	29 kDa	2.2977	2.2215	1.6014
318	Heterogeneous nuclear ribonucleoprotein K OS=Mus musculus GN=Hnrnpk PE=1 SV=1	P61979	Hnrnpk	51 kDa	2.2977	2.2215	1.6014
319	Small nuclear ribonucleoprotein Sm D2 OS=Mus musculus GN=Snrpd2 PE=1 SV=1	P62317	Snrpd2	14 kDa	0.76591	1.1107	4.0036
320	Cytoplasmic FMR1-interacting protein 1 OS=Mus musculus GN=Cyfip1 PE=1 SV=1	Q7TMB8	Cyfip1	145 kDa	0.76591	1.1107	4.0036
321	Heat shock 70 kDa protein 4 OS=Mus musculus GN=Hspa4 PE=1 SV=1	Q61316	Hspa4	94 kDa	2.2977	1.1107	2.4022
322	Centromere protein V OS=Mus musculus GN=Cenpv PE=1 SV=2	Q9CXS4	Cenpv	28 kDa	3.0637	1.1107	1.6014
323	Actin-related protein 2/3 complex subunit 2 OS=Mus musculus GN=Arpc2 PE=1 SV=3	Q9CVB6	Arpc2	34 kDa	3.8296	1.1107	0.80072
324	NADP-dependent malic enzyme OS=Mus musculus GN=Me1 PE=1 SV=2	P06801	Me1	64 kDa	0	3.3322	2.4022
325	Serine hydroxymethyltransferase, cytosolic OS=Mus musculus GN=Shmt1 PE=1 SV=3	P50431	Shmt1	53 kDa	1.5318	0	4.0036
326	Alpha-centractin OS=Mus musculus GN=Actr1a PE=1 SV=1	P61164	Actr1a	43 kDa	1.5318	0	4.0036
327	Isoform 2 of Tenascin OS=Mus musculus GN=Tnc	Q80YX1-2	Tnc	222 kDa	2.2977	0	3.2029
328	EH domain-containing protein 1 OS=Mus musculus GN=Ehd1 PE=1 SV=1	Q9WVK4	Ehd1	61 kDa	2.2977	0	3.2029
329	Pre-mRNA-processing factor 19 OS=Mus musculus GN=Prpf19 PE=1 SV=1	Q99KP6	Prpf19	55 kDa	2.2977	0	3.2029
330	Chloride intracellular channel protein 1 OS=Mus musculus GN=Clic1 PE=1 SV=3	Q9Z1Q5	Clic1	27 kDa	2.2977	0	3.2029
331	Cytochrome b5 OS=Mus musculus GN=Cyb5a PE=1 SV=2	P56395	Cyb5a	15 kDa	2.2977	0	3.2029
332	Vacuolar protein sorting-associated protein 4B OS=Mus musculus GN=Vps4b PE=1 SV=2	P46467	Vps4b	49 kDa	3.0637	0	2.4022
333	14-3-3 protein eta OS=Mus musculus GN=Ywhah PE=1 SV=2	P68510	Ywhah	28 kDa	3.0637	0	2.4022
334	Tissue-type plasminogen activator OS=Mus musculus GN=Plat PE=1 SV=3	P11214	Plat	63 kDa	3.0637	0	2.4022
335	FERM, RhoGEF and pleckstrin domain-containing protein 1 OS=Mus musculus GN=Farp1 PE=1 SV=1	F8VPU2	Farp1	119 kDa	3.0637	0	2.4022
336	Syndecan-4 OS=Mus musculus GN=Sdc4 PE=1 SV=1	O35988	Sdc4	21 kDa	3.0637	0	2.4022
337	Catenin beta-1 OS=Mus musculus GN=Ctnnb1 PE=1 SV=1	Q02248	Ctnnb1	85 kDa	3.8296	0	1.6014
338	Pleckstrin homology domain-containing family B member 2 OS=Mus musculus GN=Plekhb2 PE=1 SV=1	Q9QZC7	Plekhb2	25 kDa	3.8296	0	1.6014
339	Vascular cell adhesion protein 1 OS=Mus musculus GN=Vcam1 PE=1 SV=1	P29533	Vcam1	81 kDa	4.5955	0	0.80072
340	Citrate synthase, mitochondrial OS=Mus musculus GN=Cs PE=1 SV=1	Q9CZU6	Cs	52 kDa	1.5318	2.2215	1.6014
341	Prelamin-A/C OS=Mus musculus GN=Lmna PE=1 SV=2	P48678	Lmna	74 kDa	1.5318	2.2215	1.6014
342	40S ribosomal protein S17 OS=Mus musculus GN=Rps17 PE=1 SV=2	P63276	Rps17	16 kDa	3.0637	2.2215	0
343	Carboxypeptidase N catalytic chain OS=Mus musculus GN=Cpn1 PE=1 SV=1	Q9JJN5	Cpn1	52 kDa	0	1.1107	4.0036
344	Metastasis-associated protein MTA2 OS=Mus musculus GN=Mta2 PE=1 SV=1	Q9R190	Mta2	75 kDa	1.5318	1.1107	2.4022
345	Isoform 2 of Tropomyosin alpha-3 chain OS=Mus musculus GN=Tpm3	P21107-2	Tpm3	29 kDa	2.2977	1.1107	1.6014
346	Ras-related protein Rab-11B OS=Mus musculus GN=Rab11b PE=1 SV=3	P46638	Rab11b	24 kDa	2.2977	1.1107	1.6014
347	CD166 antigen OS=Mus musculus GN=Alcam PE=1 SV=3	Q61490	Alcam	65 kDa	2.2977	1.1107	1.6014
348	60S ribosomal protein L11 OS=Mus musculus GN=Rpl11 PE=1 SV=4	Q9CXW4	Rpl11	20 kDa	0	3.3322	1.6014
349	40S ribosomal protein S19 OS=Mus musculus GN=Rps19 PE=1 SV=3	Q9CZX8	Rps19	16 kDa	0.76591	3.3322	0.80072
350	4F2 cell-surface antigen heavy chain OS=Mus musculus GN=Slc3a2 PE=1 SV=1	P10852	Slc3a2	58 kDa	0.76591	0	4.0036
351	S-methyl-5'-thioadenosine phosphorylase OS=Mus musculus GN=Mtap PE=1 SV=1	Q9CQ65	Mtap	31 kDa	0.76591	0	4.0036
352	ATP synthase subunit beta, mitochondrial OS=Mus musculus GN=Atp5b PE=1 SV=2	P56480	Atp5b	56 kDa	0.76591	0	4.0036
353	26S proteasome non-ATPase regulatory subunit 6 OS=Mus musculus GN=Psmd6 PE=1 SV=1	Q99JI4	Psmd6	46 kDa	0.76591	0	4.0036
354	Glycine--tRNA ligase OS=Mus musculus GN=Gars PE=1 SV=1	Q9CZD3	Gars	82 kDa	0.76591	0	4.0036
355	EH domain-containing protein 4 OS=Mus musculus GN=Ehd4 PE=1 SV=1	Q9EQP2	Ehd4	61 kDa	1.5318	0	3.2029
356	Platelet-derived growth factor C OS=Mus musculus GN=Pdgfc PE=1 SV=2	Q8CI19	Pdgfc	39 kDa	1.5318	0	3.2029
357	V-type proton ATPase catalytic subunit A OS=Mus musculus GN=Atp6v1a PE=1 SV=2	P50516	Atp6v1a	68 kDa	1.5318	0	3.2029
358	Spliceosome RNA helicase Ddx39b OS=Mus musculus GN=Ddx39b PE=1 SV=1	Q9Z1N5	Ddx39b	49 kDa	1.5318	0	3.2029
359	Eukaryotic translation initiation factor 3 subunit F OS=Mus musculus GN=Eif3f PE=1 SV=2	Q9DCH4	Eif3f	38 kDa	1.5318	0	3.2029
360	Multivesicular body subunit 12A OS=Mus musculus GN=Mvb12a PE=1 SV=1	Q78HU3	Mvb12a	29 kDa	2.2977	0	2.4022
361	Plexin-B2 OS=Mus musculus GN=Plxnb2 PE=1 SV=1	B2RXS4	Plxnb2	206 kDa	2.2977	0	2.4022
362	6-phosphogluconate dehydrogenase, decarboxylating OS=Mus musculus GN=Pgd PE=1 SV=3	Q9DCD0	Pgd	53 kDa	2.2977	0	2.4022
363	Telomerase protein component 1 OS=Mus musculus GN=Tep1 PE=1 SV=1	P97499	Tep1	291 kDa	2.2977	0	2.4022
364	Cysteine-rich and transmembrane domain-containing protein 1 OS=Mus musculus GN=Cystm1 PE=1 SV=1	Q8K353	Cystm1	11 kDa	2.2977	0	2.4022
365	Isoform 2 of Catenin delta-1 OS=Mus musculus GN=Ctnnd1	P30999-2	Ctnnd1	102 kDa	2.2977	0	2.4022
366	Platelet-activating factor acetylhydrolase IB subunit alpha OS=Mus musculus GN=Pafah1b1 PE=1 SV=2	P63005	Pafah1b1	47 kDa	2.2977	0	2.4022
367	Galectin-1 OS=Mus musculus GN=Lgals1 PE=1 SV=3	P16045	Lgals1	15 kDa	2.2977	0	2.4022
368	WD repeat-containing protein 1 OS=Mus musculus GN=Wdr1 PE=1 SV=3	O88342	Wdr1	66 kDa	2.2977	0	2.4022
369	60S ribosomal protein L23 OS=Mus musculus GN=Rpl23 PE=1 SV=1	P62830	Rpl23	15 kDa	2.2977	0	2.4022
370	Tripartite motif-containing protein 47 OS=Mus musculus GN=Trim47 PE=1 SV=2	Q8C0E3	Trim47	70 kDa	3.0637	0	1.6014
371	Coronin-1B OS=Mus musculus GN=Coro1b PE=1 SV=1	Q9WUM3	Coro1b	54 kDa	3.0637	0	1.6014
372	Rho-related GTP-binding protein RhoG OS=Mus musculus GN=Rhog PE=1 SV=1	P84096	Rhog	21 kDa	3.8296	0	0.80072
373	60S ribosomal protein L9 OS=Mus musculus GN=Rpl9 PE=2 SV=2	P51410	Rpl9	22 kDa	3.8296	0	0.80072
374	Phospholipase A1 member A OS=Mus musculus GN=Pla1a PE=2 SV=3	Q8VI78	Pla1a	50 kDa	4.5955	0	0
375	Exostosin-2 OS=Mus musculus GN=Ext2 PE=1 SV=2	P70428	Ext2	82 kDa	4.5955	0	0
376	26S proteasome non-ATPase regulatory subunit 1 OS=Mus musculus GN=Psmd1 PE=1 SV=1	Q3TXS7	Psmd1	106 kDa	0.76591	2.2215	1.6014
377	Peroxiredoxin-2 OS=Mus musculus GN=Prdx2 PE=1 SV=3	Q61171	Prdx2	22 kDa	0.76591	1.1107	2.4022
378	U5 small nuclear ribonucleoprotein 200 kDa helicase OS=Mus musculus GN=Snrnp200 PE=1 SV=1	Q6P4T2	Snrnp200	245 kDa	1.5318	1.1107	1.6014
379	Cytosol aminopeptidase OS=Mus musculus GN=Lap3 PE=1 SV=3	Q9CPY7	Lap3	56 kDa	1.5318	1.1107	1.6014
380	Junction plakoglobin OS=Mus musculus GN=Jup PE=1 SV=3	Q02257	Jup	82 kDa	1.5318	1.1107	1.6014
381	26S proteasome non-ATPase regulatory subunit 14 OS=Mus musculus GN=Psmd14 PE=1 SV=2	O35593	Psmd14	35 kDa	2.2977	1.1107	0.80072
382	Heterogeneous nuclear ribonucleoprotein M OS=Mus musculus GN=Hnrnpm PE=1 SV=3	Q9D0E1	Hnrnpm	78 kDa	2.2977	1.1107	0.80072
383	Serine--tRNA ligase, cytoplasmic OS=Mus musculus GN=Sars PE=1 SV=3	P26638	Sars	58 kDa	0	0	4.0036
384	Isoform 2 of Heterogeneous nuclear ribonucleoprotein D0 OS=Mus musculus GN=Hnrnpd	Q60668-2	Hnrnpd	36 kDa	0.76591	0	3.2029
385	Leucine--tRNA ligase, cytoplasmic OS=Mus musculus GN=Lars PE=1 SV=2	Q8BMJ2	Lars	134 kDa	0.76591	0	3.2029
386	Lysosomal alpha-mannosidase OS=Mus musculus GN=Man2b1 PE=1 SV=4	O09159	Man2b1	115 kDa	1.5318	0	2.4022
387	Protein disulfide-isomerase A3 OS=Mus musculus GN=Pdia3 PE=1 SV=2	P27773	Pdia3	57 kDa	1.5318	0	2.4022
388	Anoctamin-6 OS=Mus musculus GN=Ano6 PE=1 SV=1	Q6P9J9	Ano6	106 kDa	1.5318	0	2.4022
389	Mitotic checkpoint protein BUB3 OS=Mus musculus GN=Bub3 PE=1 SV=2	Q9WVA3	Bub3	37 kDa	1.5318	0	2.4022
390	CD82 antigen OS=Mus musculus GN=Cd82 PE=1 SV=1	P40237	Cd82	30 kDa	2.2977	0	1.6014
391	Flotillin-1 OS=Mus musculus GN=Flot1 PE=1 SV=1	O08917	Flot1	48 kDa	2.2977	0	1.6014
392	Unconventional myosin-XVIIIa OS=Mus musculus GN=Myo18a PE=1 SV=2	Q9JMH9	Myo18a	233 kDa	2.2977	0	1.6014
393	Beta-glucuronidase OS=Mus musculus GN=Gusb PE=1 SV=2	P12265	Gusb	74 kDa	2.2977	0	1.6014
394	Keratin, type II cytoskeletal 2 epidermal OS=Mus musculus GN=Krt2 PE=1 SV=1	Q3TTY5	Krt2	71 kDa	2.2977	0	1.6014
395	40S ribosomal protein S28 OS=Mus musculus GN=Rps28 PE=1 SV=1	P62858	Rps28	8 kDa	3.0637	0	0.80072
396	Charged multivesicular body protein 4b OS=Mus musculus GN=Chmp4b PE=1 SV=2	Q9D8B3	Chmp4b	25 kDa	3.0637	0	0.80072
397	Multivesicular body subunit 12B OS=Mus musculus GN=Mvb12b PE=1 SV=2	Q6KAU4	Mvb12b	35 kDa	3.0637	0	0.80072
398	Synaptosomal-associated protein 23 OS=Mus musculus GN=Snap23 PE=1 SV=1	O09044	Snap23	23 kDa	3.0637	0	0.80072
399	Isoform 4 of Unconventional myosin-Ic OS=Mus musculus GN=Myo1c	Q9WTI7-4	Myo1c	111 kDa	3.0637	0	0.80072
400	40S ribosomal protein S24 OS=Mus musculus GN=Rps24 PE=1 SV=1	P62849	Rps24	15 kDa	3.0637	0	0.80072
401	Charged multivesicular body protein 5 OS=Mus musculus GN=Chmp5 PE=1 SV=1	Q9D7S9	Chmp5	25 kDa	3.8296	0	0
402	Proprotein convertase subtilisin/kexin type 9 OS=Mus musculus GN=Pcsk9 PE=1 SV=2	Q80W65	Pcsk9	75 kDa	3.8296	0	0
403	Actin-related protein 2/3 complex subunit 5 OS=Mus musculus GN=Arpc5 PE=1 SV=3	Q9CPW4	Arpc5	16 kDa	0.76591	2.2215	0.80072
404	Inter-alpha-trypsin inhibitor heavy chain H3 OS=Mus musculus GN=Itih3 PE=1 SV=3	Q61704	Itih3	99 kDa	0	1.1107	2.4022
405	Protein NDRG1 OS=Mus musculus GN=Ndrg1 PE=1 SV=1	Q62433	Ndrg1	43 kDa	0.76591	1.1107	1.6014
406	Isoform 2 of Protein transport protein Sec31A OS=Mus musculus GN=Sec31a	Q3UPL0-2	Sec31a	130 kDa	0.76591	1.1107	1.6014
407	Eukaryotic translation initiation factor 3 subunit L OS=Mus musculus GN=Eif3l PE=1 SV=1	Q8QZY1	Eif3l	67 kDa	0.76591	1.1107	1.6014
408	DnaJ homolog subfamily A member 2 OS=Mus musculus GN=Dnaja2 PE=1 SV=1	Q9QYJ0	Dnaja2	46 kDa	1.5318	1.1107	0.80072
409	Nucleolar RNA helicase 2 OS=Mus musculus GN=Ddx21 PE=1 SV=3	Q9JIK5	Ddx21	94 kDa	1.5318	1.1107	0.80072
410	IST1 homolog OS=Mus musculus GN=Ist1 PE=1 SV=1	Q9CX00	Ist1	39 kDa	2.2977	1.1107	0
411	Protein S100-A11 OS=Mus musculus GN=S100a11 PE=1 SV=1	P50543	S100a11	11 kDa	0	3.3322	0
412	C-1-tetrahydrofolate synthase, cytoplasmic OS=Mus musculus GN=Mthfd1 PE=1 SV=4	Q922D8	Mthfd1	101 kDa	0.76591	0	2.4022
413	Four-jointed box protein 1 OS=Mus musculus GN=Fjx1 PE=1 SV=1	Q8BQB4	Fjx1	50 kDa	0.76591	0	2.4022
414	Toll-interacting protein OS=Mus musculus GN=Tollip PE=1 SV=1	Q9QZ06	Tollip	30 kDa	0.76591	0	2.4022
415	DNA topoisomerase 2-beta OS=Mus musculus GN=Top2b PE=1 SV=2	Q64511	Top2b	182 kDa	0.76591	0	2.4022
416	Vacuolar protein sorting-associated protein 37B OS=Mus musculus GN=Vps37b PE=1 SV=1	Q8R0J7	Vps37b	31 kDa	0.76591	0	2.4022
417	Eukaryotic translation initiation factor 3 subunit D OS=Mus musculus GN=Eif3d PE=1 SV=2	O70194	Eif3d	64 kDa	0.76591	0	2.4022
418	Nucleoside diphosphate kinase A OS=Mus musculus GN=Nme1 PE=1 SV=1	P15532	Nme1	17 kDa	1.5318	0	1.6014
419	Protein tweety homolog 3 OS=Mus musculus GN=Ttyh3 PE=1 SV=1	Q6P5F7	Ttyh3	58 kDa	1.5318	0	1.6014
420	Endophilin-A2 OS=Mus musculus GN=Sh3gl1 PE=1 SV=1	Q62419	Sh3gl1	42 kDa	1.5318	0	1.6014
421	Neuronal proto-oncogene tyrosine-protein kinase Src OS=Mus musculus GN=Src PE=1 SV=4	P05480	Src	61 kDa	1.5318	0	1.6014
422	DNA replication licensing factor MCM2 OS=Mus musculus GN=Mcm2 PE=1 SV=3	P97310	Mcm2	102 kDa	1.5318	0	1.6014
423	60S ribosomal protein L4 OS=Mus musculus GN=Rpl4 PE=1 SV=3	Q9D8E6	Rpl4	47 kDa	1.5318	0	1.6014
424	Arginine--tRNA ligase, cytoplasmic OS=Mus musculus GN=Rars PE=1 SV=2	Q9D0I9	Rars	76 kDa	1.5318	0	1.6014
425	Myristoylated alanine-rich C-kinase substrate OS=Mus musculus GN=Marcks PE=1 SV=2	P26645	Marcks	30 kDa	1.5318	0	1.6014
426	Annexin A13 OS=Mus musculus GN=Anxa13 PE=1 SV=3	Q99JG3	Anxa13	36 kDa	1.5318	0	1.6014
427	Paternally-expressed gene 3 protein OS=Mus musculus GN=Peg3 PE=1 SV=1	Q3URU2	Peg3	179 kDa	2.2977	0	0.80072
428	GDH/6PGL endoplasmic bifunctional protein OS=Mus musculus GN=H6pd PE=1 SV=2	Q8CFX1	H6pd	89 kDa	2.2977	0	0.80072
429	Annexin A7 OS=Mus musculus GN=Anxa7 PE=1 SV=2	Q07076	Anxa7	50 kDa	2.2977	0	0.80072
430	Urokinase plasminogen activator surface receptor OS=Mus musculus GN=Plaur PE=1 SV=1	P35456	Plaur	35 kDa	2.2977	0	0.80072
431	Galectin-3 OS=Mus musculus GN=Lgals3 PE=1 SV=3	P16110	Lgals3	28 kDa	2.2977	0	0.80072
432	Tumor necrosis factor receptor superfamily member 1A OS=Mus musculus GN=Tnfrsf1a PE=1 SV=1	P25118	Tnfrsf1a	50 kDa	3.0637	0	0
433	Splicing factor, proline- and glutamine-rich OS=Mus musculus GN=Sfpq PE=1 SV=1	Q8VIJ6	Sfpq	75 kDa	0	1.1107	1.6014
434	UDP-glucose 6-dehydrogenase OS=Mus musculus GN=Ugdh PE=1 SV=1	O70475	Ugdh	55 kDa	0	1.1107	1.6014
435	CD2-associated protein OS=Mus musculus GN=Cd2ap PE=1 SV=3	Q9JLQ0	Cd2ap	70 kDa	0	1.1107	1.6014
436	DNA-(apurinic or apyrimidinic site) lyase OS=Mus musculus GN=Apex1 PE=1 SV=2	P28352	Apex1	35 kDa	0	1.1107	1.6014
437	Putative ATP-dependent RNA helicase Pl10 OS=Mus musculus GN=D1Pas1 PE=1 SV=1	P16381	D1Pas1	73 kDa	0	1.1107	1.6014
438	Adenylosuccinate lyase OS=Mus musculus GN=Adsl PE=1 SV=2	P54822	Adsl	55 kDa	0	1.1107	1.6014
439	DNA topoisomerase 1 OS=Mus musculus GN=Top1 PE=1 SV=2	Q04750	Top1	91 kDa	1.5318	1.1107	0
440	Integrin beta-3 OS=Mus musculus GN=Itgb3 PE=1 SV=2	O54890	Itgb3	87 kDa	1.5318	1.1107	0
441	Eukaryotic translation initiation factor 6 OS=Mus musculus GN=Eif6 PE=1 SV=2	O55135	Eif6	27 kDa	0	0	2.4022
442	Acylamino-acid-releasing enzyme OS=Mus musculus GN=Apeh PE=1 SV=3	Q8R146	Apeh	82 kDa	0	0	2.4022
443	DNA replication licensing factor MCM7 OS=Mus musculus GN=Mcm7 PE=1 SV=1	Q61881	Mcm7	81 kDa	0	0	2.4022
444	Long-chain-fatty-acid--CoA ligase 4 OS=Mus musculus GN=Acsl4 PE=1 SV=2	Q9QUJ7	Acsl4	79 kDa	0.76591	0	1.6014
445	Coxsackievirus and adenovirus receptor homolog OS=Mus musculus GN=Cxadr PE=1 SV=1	P97792	Cxadr	40 kDa	0.76591	0	1.6014
446	Eukaryotic translation initiation factor 3 subunit E OS=Mus musculus GN=Eif3e PE=1 SV=1	P60229	Eif3e	52 kDa	0.76591	0	1.6014
447	Quinone oxidoreductase OS=Mus musculus GN=Cryz PE=1 SV=1	P47199	Cryz	35 kDa	0.76591	0	1.6014
448	Pre-mRNA-splicing factor ATP-dependent RNA helicase DHX15 OS=Mus musculus GN=Dhx15 PE=1 SV=2	O35286	Dhx15	91 kDa	0.76591	0	1.6014
449	Ras GTPase-activating-like protein IQGAP1 OS=Mus musculus GN=Iqgap1 PE=1 SV=2	Q9JKF1	Iqgap1	189 kDa	0.76591	0	1.6014
450	DNA-directed RNA polymerase II subunit RPB3 OS=Mus musculus GN=Polr2c PE=1 SV=2	P97760	Polr2c	31 kDa	0.76591	0	1.6014
451	Cation-dependent mannose-6-phosphate receptor OS=Mus musculus GN=M6pr PE=1 SV=1	P24668	M6pr	31 kDa	0.76591	0	1.6014
452	Inosine-5'-monophosphate dehydrogenase 2 OS=Mus musculus GN=Impdh2 PE=1 SV=2	P24547	Impdh2	56 kDa	0.76591	0	1.6014
453	Tubulin--tyrosine ligase-like protein 12 OS=Mus musculus GN=Ttll12 PE=1 SV=1	Q3UDE2	Ttll12	74 kDa	0.76591	0	1.6014
454	Septin-11 OS=Mus musculus GN=Sept11 PE=1 SV=4	Q8C1B7	SEP11	50 kDa	0.76591	0	1.6014
455	Exportin-2 OS=Mus musculus GN=Cse1l PE=1 SV=1	Q9ERK4	Cse1l	110 kDa	0.76591	0	1.6014
456	FACT complex subunit SPT16 OS=Mus musculus GN=Supt16h PE=1 SV=2	Q920B9	Supt16h	120 kDa	0.76591	0	1.6014
457	Heterogeneous nuclear ribonucleoproteins A2/B1 OS=Mus musculus GN=Hnrnpa2b1 PE=1 SV=2	O88569	Hnrnpa2b1	37 kDa	0.76591	0	1.6014
458	DNA replication licensing factor MCM6 OS=Mus musculus GN=Mcm6 PE=1 SV=1	P97311	Mcm6	93 kDa	1.5318	0	0.80072
459	Septin-2 OS=Mus musculus GN=Sept2 PE=1 SV=2	P42208	SEP2	42 kDa	1.5318	0	0.80072
460	Dynactin subunit 1 OS=Mus musculus GN=Dctn1 PE=1 SV=3	O08788	Dctn1	142 kDa	1.5318	0	0.80072
461	Very low-density lipoprotein receptor OS=Mus musculus GN=Vldlr PE=1 SV=1	P98156	Vldlr	96 kDa	1.5318	0	0.80072
462	Membrane-associated progesterone receptor component 1 OS=Mus musculus GN=Pgrmc1 PE=1 SV=4	O55022	Pgrmc1	22 kDa	1.5318	0	0.80072
463	Tetraspanin-14 OS=Mus musculus GN=Tspan14 PE=1 SV=1	Q8QZY6	Tspan14	31 kDa	1.5318	0	0.80072
464	Receptor-type tyrosine-protein phosphatase kappa OS=Mus musculus GN=Ptprk PE=1 SV=1	P35822	Ptprk	164 kDa	1.5318	0	0.80072
465	H-2 class I histocompatibility antigen, K-K alpha chain OS=Mus musculus GN=H2-K1 PE=1 SV=1	P04223	H2-K1	42 kDa	1.5318	0	0.80072
466	Cytoplasmic dynein 1 light intermediate chain 1 OS=Mus musculus GN=Dync1li1 PE=1 SV=1	Q8R1Q8	Dync1li1	57 kDa	1.5318	0	0.80072
467	Aspartate--tRNA ligase, cytoplasmic OS=Mus musculus GN=Dars PE=1 SV=2	Q922B2	Dars	57 kDa	1.5318	0	0.80072
468	Spectrin beta chain, non-erythrocytic 1 OS=Mus musculus GN=Sptbn1 PE=1 SV=2	Q62261	Sptbn1	274 kDa	1.5318	0	0.80072
469	Serum amyloid A-3 protein OS=Mus musculus GN=Saa3 PE=1 SV=1	P04918	Saa3	14 kDa	2.2977	0	0
470	Cadherin-1 OS=Mus musculus GN=Cdh1 PE=1 SV=1	P09803	Cdh1	98 kDa	2.2977	0	0
471	Aldehyde dehydrogenase, mitochondrial OS=Mus musculus GN=Aldh2 PE=1 SV=1	P47738	Aldh2	57 kDa	2.2977	0	0
472	SWI/SNF-related matrix-associated actin-dependent regulator of chromatin subfamily A member 5 OS=Mus musculus GN=Smarca5 PE=1 SV=1	Q91ZW3	Smarca5	122 kDa	2.2977	0	0
473	Exostosin-1 OS=Mus musculus GN=Ext1 PE=1 SV=1	P97464	Ext1	86 kDa	2.2977	0	0
474	Neurogenic locus notch homolog protein 2 OS=Mus musculus GN=Notch2 PE=1 SV=1	O35516	Notch2	265 kDa	2.2977	0	0
475	Mannan-binding lectin serine protease 1 OS=Mus musculus GN=Masp1 PE=1 SV=2	P98064	Masp1	80 kDa	2.2977	0	0
476	Nuclear mitotic apparatus protein 1 OS=Mus musculus GN=Numa1 PE=1 SV=1	E9Q7G0	Numa1	236 kDa	2.2977	0	0
477	Integrin alpha-1 OS=Mus musculus GN=Itga1 PE=1 SV=2	Q3V3R4	Itga1	131 kDa	2.2977	0	0
478	BRO1 domain-containing protein BROX OS=Mus musculus GN=Brox PE=1 SV=1	Q8K2Q7	Brox	46 kDa	2.2977	0	0
479	Putative helicase MOV-10 OS=Mus musculus GN=Mov10 PE=1 SV=2	P23249	Mov10	114 kDa	2.2977	0	0
480	Latent-transforming growth factor beta-binding protein 3 OS=Mus musculus GN=Ltbp3 PE=1 SV=3	Q61810	Ltbp3	136 kDa	2.2977	0	0
481	Collagen and calcium-binding EGF domain-containing protein 1 OS=Mus musculus GN=Ccbe1 PE=2 SV=2	Q3MI99	Ccbe1	44 kDa	2.2977	0	0
482	Angiotensinogen OS=Mus musculus GN=Agt PE=1 SV=1	P11859	Agt	52 kDa	2.2977	0	0
483	High mobility group protein HMGI-C OS=Mus musculus GN=Hmga2 PE=1 SV=1	P52927	Hmga2	12 kDa	0.76591	1.1107	0
484	DNA replication licensing factor MCM5 OS=Mus musculus GN=Mcm5 PE=1 SV=1	P49718	Mcm5	82 kDa	0	0	1.6014
485	Probable aminopeptidase NPEPL1 OS=Mus musculus GN=Npepl1 PE=1 SV=1	Q6NSR8	Npepl1	56 kDa	0	0	1.6014
486	Lipoprotein lipase OS=Mus musculus GN=Lpl PE=1 SV=3	P11152	Lpl	53 kDa	0	0	1.6014
487	Asparagine synthetase [glutamine-hydrolyzing] OS=Mus musculus GN=Asns PE=1 SV=3	Q61024	Asns	64 kDa	0	0	1.6014
488	Cleavage and polyadenylation specificity factor subunit 1 OS=Mus musculus GN=Cpsf1 PE=1 SV=1	Q9EPU4	Cpsf1	161 kDa	0	0	1.6014
489	Choline transporter-like protein 2 OS=Mus musculus GN=Slc44a2 PE=1 SV=2	Q8BY89	Slc44a2	80 kDa	0	0	1.6014
490	CMP-N-acetylneuraminate-beta-galactosamide-alpha-2,3-sialyltransferase 1 OS=Mus musculus GN=St3gal1 PE=2 SV=1	P54751	St3gal1	39 kDa	0	0	1.6014
491	Probable 28S rRNA (cytosine-C(5))-methyltransferase OS=Mus musculus GN=Nop2 PE=1 SV=1	Q922K7	Nop2	87 kDa	0	0	1.6014
492	DNA-directed RNA polymerases I and III subunit RPAC1 OS=Mus musculus GN=Polr1c PE=1 SV=3	P52432	Polr1c	39 kDa	0	0	1.6014
493	Na(+)/H(+) exchange regulatory cofactor NHE-RF1 OS=Mus musculus GN=Slc9a3r1 PE=1 SV=3	P70441	Slc9a3r1	39 kDa	0	0	1.6014
494	Protein MEMO1 OS=Mus musculus GN=Memo1 PE=1 SV=1	Q91VH6	Memo1	34 kDa	0	0	1.6014
495	Mitogen-activated protein kinase 3 OS=Mus musculus GN=Mapk3 PE=1 SV=5	Q63844	Mapk3	43 kDa	0	0	1.6014
496	Protein transport protein Sec23A OS=Mus musculus GN=Sec23a PE=1 SV=2	Q01405	Sec23a	86 kDa	0	0	1.6014
497	Serine-threonine kinase receptor-associated protein OS=Mus musculus GN=Strap PE=1 SV=2	Q9Z1Z2	Strap	38 kDa	0	0	1.6014
498	Isocitrate dehydrogenase [NADP], mitochondrial OS=Mus musculus GN=Idh2 PE=1 SV=3	P54071	Idh2	51 kDa	0	0	1.6014
499	Peptidyl-prolyl cis-trans isomerase FKBP4 OS=Mus musculus GN=Fkbp4 PE=1 SV=5	P30416	Fkbp4	52 kDa	0	0	1.6014
500	Myosin regulatory light chain 12B OS=Mus musculus GN=Myl12b PE=1 SV=2	Q3THE2	Myl12b	20 kDa	0	0	1.6014
501	Structural maintenance of chromosomes protein 3 OS=Mus musculus GN=Smc3 PE=1 SV=2	Q9CW03	Smc3	142 kDa	0	0	1.6014
502	Elongation factor 1-beta OS=Mus musculus GN=Eef1b PE=1 SV=5	O70251	Eef1b	25 kDa	0	0	1.6014
503	Endoplasmin OS=Mus musculus GN=Hsp90b1 PE=1 SV=2	P08113	Hsp90b1	92 kDa	0	0	1.6014
504	Periplakin OS=Mus musculus GN=Ppl PE=1 SV=1	Q9R269	Ppl	204 kDa	0	0	1.6014
505	MIT domain-containing protein 1 OS=Mus musculus GN=Mitd1 PE=1 SV=1	Q8VDV8	Mitd1	29 kDa	1.5318	0	0
506	Cysteine--tRNA ligase, cytoplasmic OS=Mus musculus GN=Cars PE=1 SV=2	Q9ER72	Cars	95 kDa	1.5318	0	0
507	Ubiquitin-conjugating enzyme E2 N OS=Mus musculus GN=Ube2n PE=1 SV=1	P61089	Ube2n	17 kDa	1.5318	0	0
508	Integrin alpha-V OS=Mus musculus GN=Itgav PE=1 SV=2	P43406	Itgav	115 kDa	1.5318	0	0
509	Disco-interacting protein 2 homolog B OS=Mus musculus GN=Dip2b PE=1 SV=1	Q3UH60	Dip2b	171 kDa	1.5318	0	0
510	Septin-7 OS=Mus musculus GN=Sept7 PE=1 SV=1	O55131	SEP7	51 kDa	1.5318	0	0
511	Cadherin-6 OS=Mus musculus GN=Cdh6 PE=1 SV=2	P97326	Cdh6	88 kDa	1.5318	0	0
512	Neurogenic locus notch homolog protein 1 OS=Mus musculus GN=Notch1 PE=1 SV=3	Q01705	Notch1	271 kDa	1.5318	0	0
513	Inactive serine protease PAMR1 OS=Mus musculus GN=Pamr1 PE=2 SV=3	Q8BU25	Pamr1	80 kDa	1.5318	0	0
514	26S proteasome non-ATPase regulatory subunit 13 OS=Mus musculus GN=Psmd13 PE=1 SV=1	Q9WVJ2	Psmd13	43 kDa	1.5318	0	0
515	Nucleolin OS=Mus musculus GN=Ncl PE=1 SV=2	P09405	Ncl	77 kDa	1.5318	0	0
516	Isoform 2 of Neural cell adhesion molecule 1 OS=Mus musculus GN=Ncam1	P13595-2	Ncam1	94 kDa	1.5318	0	0
517	Histone H1.0 OS=Mus musculus GN=H1f0 PE=2 SV=4	P10922	H1f0	21 kDa	0	0	0.80072
