# Supplementary material for: Structural and Functional Characterization of Fibronectin in Extracellular Vesicles From Hepatocytes
Source: Front Cell Dev Biol. 2021 Mar 18;9:640667. doi: 10.3389/fcell.2021.640667 (PMC8012540; doi:10.3389/fcell.2021.640667)
Supplement: Supplementary Table 2 — Dataset of 350 proteins in AML12 cell EVs that were classified as extracellular exosomes after by GO analysis of cell components of all EV proteins. [file Table_2.XLSX]

## Sheet: EV-350
	350 proteins classified as exosome components by GO analysis
	ID	Gene Name	Species
	Q61753	3-phosphoglycerate dehydrogenase(Phgdh)	Mus musculus
	Q9CWJ9	5-aminoimidazole-4-carboxamide ribonucleotide formyltransferase/IMP cyclohydrolase(Atic)	Mus musculus
	P61164	ARP1 actin-related protein 1A, centractin alpha(Actr1a)	Mus musculus
	P61161	ARP2 actin-related protein 2(Actr2)	Mus musculus
	Q99JY9	ARP3 actin-related protein 3(Actr3)	Mus musculus
	Q91V92	ATP citrate lyase(Acly)	Mus musculus
	P56480	ATP synthase, H+ transporting mitochondrial F1 complex, beta subunit(Atp5b)	Mus musculus
	P50516	ATPase, H+ transporting, lysosomal V1 subunit A(Atp6v1a)	Mus musculus
	Q8VDN2	ATPase, Na+/K+ transporting, alpha 1 polypeptide(Atp1a1)	Mus musculus
	P14847	C-reactive protein, pentraxin-related(Crp)	Mus musculus
	Q9JLQ0	CD2-associated protein(Cd2ap)	Mus musculus
	P15379	CD44 antigen(Cd44)	Mus musculus
	P35762	CD81 antigen(Cd81)	Mus musculus
	P40237	CD82 antigen(Cd82)	Mus musculus
	Q61656	DEAD (Asp-Glu-Ala-Asp) box polypeptide 5(Ddx5)	Mus musculus
	Q9QYJ0	DnaJ heat shock protein family (Hsp40) member A2(Dnaja2)	Mus musculus
	Q9WVK4	EH-domain containing 1(Ehd1)	Mus musculus
	Q9EQP2	EH-domain containing 4(Ehd4)	Mus musculus
	O88792	F11 receptor(F11r)	Mus musculus
	Q8BHL4	G protein-coupled receptor, family C, group 5, member A(Gprc5a)	Mus musculus
	Q9CYL5	GLI pathogenesis-related 2(Glipr2)	Mus musculus
	P27661	H2A histone family, member X(H2afx)	Mus musculus
	Q9QZQ8	H2A histone family, member Y(H2afy)	Mus musculus
	P0C0S6	H2A histone family, member Z(H2afz)	Mus musculus
	P84244	H3 histone, family 3A(H3f3a)	Mus musculus
	Q9JKF1	IQ motif containing GTPase activating protein 1(Iqgap1)	Mus musculus
	Q62433	N-myc downstream regulated gene 1(Ndrg1)	Mus musculus
	P15532	NME/NM23 nucleoside diphosphate kinase 1(Nme1)	Mus musculus
	P46638	RAB11B, member RAS oncogene family(Rab11b)	Mus musculus
	Q6PHN9	RAB35, member RAS oncogene family(Rab35)	Mus musculus
	P51150	RAB7, member RAS oncogene family(Rab7)	Mus musculus
	P62827	RAN, member RAS oncogene family(Ran)	Mus musculus
	Q99JI6	RAS related protein 1b(Rap1b)	Mus musculus
	P63001	RAS-related C3 botulinum substrate 1(Rac1)	Mus musculus
	P05480	Rous sarcoma oncogene(Src)	Mus musculus
	P60122	RuvB-like protein 1(Ruvbl1)	Mus musculus
	Q9WTM5	RuvB-like protein 2(Ruvbl2)	Mus musculus
	O70475	UDP-glucose dehydrogenase(Ugdh)	Mus musculus
	Q91ZJ5	UDP-glucose pyrophosphorylase 2(Ugp2)	Mus musculus
	O88342	WD repeat domain 1(Wdr1)	Mus musculus
	O35598	a disintegrin and metallopeptidase domain 10(Adam10)	Mus musculus
	Q5SWU9	acetyl-Coenzyme A carboxylase alpha(Acaca)	Mus musculus
	Q9WV32	actin related protein 2/3 complex, subunit 1B(Arpc1b)	Mus musculus
	Q9CVB6	actin related protein 2/3 complex, subunit 2(Arpc2)	Mus musculus
	P59999	actin related protein 2/3 complex, subunit 4(Arpc4)	Mus musculus
	Q9CPW4	actin related protein 2/3 complex, subunit 5(Arpc5)	Mus musculus
	P68134	actin, alpha 1, skeletal muscle(Acta1)	Mus musculus
	P60710	actin, beta(Actb)	Mus musculus
	P57780	actinin alpha 4(Actn4)	Mus musculus
	Q7TPR4	actinin, alpha 1(Actn1)	Mus musculus
	Q61490	activated leukocyte cell adhesion molecule(Alcam)	Mus musculus
	Q9QUJ7	acyl-CoA synthetase long-chain family member 4(Acsl4)	Mus musculus
	A2ASQ1	agrin(Agrn)	Mus musculus
	P07724	albumin(Alb)	Mus musculus
	Q8R0Y6	aldehyde dehydrogenase 1 family, member L1(Aldh1l1)	Mus musculus
	Q571I9	aldehyde dehydrogenase 16 family, member A1(Aldh16a1)	Mus musculus
	P24549	aldehyde dehydrogenase family 1, subfamily A1(Aldh1a1)	Mus musculus
	P05064	aldolase A, fructose-bisphosphate(Aldoa)	Mus musculus
	Q91Y97	aldolase B, fructose-bisphosphate(Aldob)	Mus musculus
	Q07456	alpha 1 microglobulin/bikunin(Ambp)	Mus musculus
	Q8BHN3	alpha glucosidase 2 alpha neutral subunit(Ganab)	Mus musculus
	P12023	amyloid beta (A4) precursor protein(App)	Mus musculus
	Q99JG3	annexin A13(Anxa13)	Mus musculus
	P07356	annexin A2(Anxa2)	Mus musculus
	O35639	annexin A3(Anxa3)	Mus musculus
	P97429	annexin A4(Anxa4)	Mus musculus
	P48036	annexin A5(Anxa5)	Mus musculus
	P14824	annexin A6(Anxa6)	Mus musculus
	Q07076	annexin A7(Anxa7)	Mus musculus
	Q6P9J9	anoctamin 6(Ano6)	Mus musculus
	Q00623	apolipoprotein A-I(Apoa1)	Mus musculus
	E9Q414	apolipoprotein B(Apob)	Mus musculus
	P08226	apolipoprotein E(Apoe)	Mus musculus
	Q01339	apolipoprotein H(Apoh)	Mus musculus
	Q9D0I9	arginyl-tRNA synthetase(Rars)	Mus musculus
	Q99KN1	arrestin domain containing 1(Arrdc1)	Mus musculus
	Q8BP47	asparaginyl-tRNA synthetase(Nars)	Mus musculus
	Q922B2	aspartyl-tRNA synthetase(Dars)	Mus musculus
	O54962	barrier to autointegration factor 1(Banf1)	Mus musculus
	P18572	basigin(Bsg)	Mus musculus
	Q91XV3	brain abundant, membrane attached signal protein 1(Basp1)	Mus musculus
	P0DP26	calmodulin 1(Calm1)	Mus musculus
	O08688	calpain 5(Capn5)	Mus musculus
	B2RQC6	carbamoyl-phosphate synthetase 2, aspartate transcarbamylase, and dihydroorotase(Cad)	Mus musculus
	Q00493	carboxypeptidase E(Cpe)	Mus musculus
	P24270	catalase(Cat)	Mus musculus
	Q02248	catenin (cadherin associated protein), beta 1(Ctnnb1)	Mus musculus
	P30999	catenin (cadherin associated protein), delta 1(Ctnnd1)	Mus musculus
	P10605	cathepsin B(Ctsb)	Mus musculus
	P60766	cell division cycle 42(Cdc42)	Mus musculus
	Q61147	ceruloplasmin(Cp)	Mus musculus
	P80314	chaperonin containing Tcp1, subunit 2 (beta)(Cct2)	Mus musculus
	P80318	chaperonin containing Tcp1, subunit 3 (gamma)(Cct3)	Mus musculus
	P80315	chaperonin containing Tcp1, subunit 4 (delta)(Cct4)	Mus musculus
	P80316	chaperonin containing Tcp1, subunit 5 (epsilon)(Cct5)	Mus musculus
	P80317	chaperonin containing Tcp1, subunit 6a (zeta)(Cct6a)	Mus musculus
	P80313	chaperonin containing Tcp1, subunit 7 (eta)(Cct7)	Mus musculus
	P42932	chaperonin containing Tcp1, subunit 8 (theta)(Cct8)	Mus musculus
	Q9D8B3	charged multivesicular body protein 4B(Chmp4b)	Mus musculus
	Q9Z1Q5	chloride intracellular channel 1(Clic1)	Mus musculus
	Q9ERK4	chromosome segregation 1-like (S. cerevisiae)(Cse1l)	Mus musculus
	Q9CZU6	citrate synthase(Cs)	Mus musculus
	Q68FD5	clathrin, heavy polypeptide (Hc)(Cltc)	Mus musculus
	Q06890	clusterin(Clu)	Mus musculus
	Q8CIE6	coatomer protein complex subunit alpha(Copa)	Mus musculus
	P18760	cofilin 1, non-muscle(Cfl1)	Mus musculus
	P08122	collagen, type IV, alpha 2(Col4a2)	Mus musculus
	Q60847	collagen, type XII, alpha 1(Col12a1)	Mus musculus
	P39061	collagen, type XVIII, alpha 1(Col18a1)	Mus musculus
	Q8CG16	complement component 1, r subcomponent A(C1ra)	Mus musculus
	P21180	complement component 2 (within H-2S)(C2)	Mus musculus
	P01027	complement component 3(C3)	Mus musculus
	P01029	complement component 4B (Chido blood group)(C4b)	Mus musculus
	P06909	complement component factor h(Cfh)	Mus musculus
	Q61129	complement component factor i(Cfi)	Mus musculus
	P04186	complement factor B(Cfb)	Mus musculus
	Q9WUM3	coronin, actin binding protein 1B(Coro1b)	Mus musculus
	P47199	crystallin, zeta(Cryz)	Mus musculus
	Q8K353	cysteine-rich transmembrane module containing 1(Cystm1)	Mus musculus
	P56395	cytochrome b5 type A (microsomal)(Cyb5a)	Mus musculus
	Q7TMB8	cytoplasmic FMR1 interacting protein 1(Cyfip1)	Mus musculus
	O55111	desmoglein 2(Dsg2)	Mus musculus
	O08553	dihydropyrimidinase-like 2(Dpysl2)	Mus musculus
	Q9JHU4	dynein cytoplasmic 1 heavy chain 1(Dync1h1)	Mus musculus
	P17182	enolase 1, alpha non-neuron(Eno1)	Mus musculus
	Q8BPB5	epidermal growth factor-containing fibulin-like extracellular matrix protein 1(Efemp1)	Mus musculus
	Q9WVJ9	epidermal growth factor-containing fibulin-like extracellular matrix protein 2(Efemp2)	Mus musculus
	Q9R0P3	esterase D/formylglutathione hydrolase(Esd)	Mus musculus
	P10126	eukaryotic translation elongation factor 1 alpha 1(Eef1a1)	Mus musculus
	Q9D8N0	eukaryotic translation elongation factor 1 gamma(Eef1g)	Mus musculus
	P58252	eukaryotic translation elongation factor 2(Eef2)	Mus musculus
	Q8JZQ9	eukaryotic translation initiation factor 3, subunit B(Eif3b)	Mus musculus
	P60229	eukaryotic translation initiation factor 3, subunit E(Eif3e)	Mus musculus
	P60843	eukaryotic translation initiation factor 4A1(Eif4a1)	Mus musculus
	P26040	ezrin(Ezr)	Mus musculus
	P19096	fatty acid synthase(Fasn)	Mus musculus
	P09528	ferritin heavy polypeptide 1(Fth1)	Mus musculus
	P29391	ferritin light polypeptide 1(Ftl1)	Mus musculus
	P35550	fibrillarin(Fbl)	Mus musculus
	E9PV24	fibrinogen alpha chain(Fga)	Mus musculus
	Q8K0E8	fibrinogen beta chain(Fgb)	Mus musculus
	Q8VCM7	fibrinogen gamma chain(Fgg)	Mus musculus
	P11276	fibronectin 1(Fn1)	Mus musculus
	P37889	fibulin 2(Fbln2)	Mus musculus
	Q8BTM8	filamin, alpha(Flna)	Mus musculus
	Q80X90	filamin, beta(Flnb)	Mus musculus
	O08917	flotillin 1(Flot1)	Mus musculus
	Q9R0N0	galactokinase 1(Galk1)	Mus musculus
	P12265	glucuronidase, beta(Gusb)	Mus musculus
	P15105	glutamate-ammonia ligase (glutamine synthetase)(Glul)	Mus musculus
	P19157	glutathione S-transferase, pi 1(Gstp1)	Mus musculus
	P16858	glyceraldehyde-3-phosphate dehydrogenase(Gapdh)	Mus musculus
	Q9CZD3	glycyl-tRNA synthetase(Gars)	Mus musculus
	P28798	granulin(Grn)	Mus musculus
	P21614	group specific component(Gc)	Mus musculus
	P08752	guanine nucleotide binding protein (G protein), alpha inhibiting 2(Gnai2)	Mus musculus
	P62874	guanine nucleotide binding protein (G protein), beta 1(Gnb1)	Mus musculus
	P62880	guanine nucleotide binding protein (G protein), beta 2(Gnb2)	Mus musculus
	Q61646	haptoglobin(Hp)	Mus musculus
	Q61316	heat shock protein 4(Hspa4)	Mus musculus
	P20029	heat shock protein 5(Hspa5)	Mus musculus
	P63017	heat shock protein 8(Hspa8)	Mus musculus
	P11499	heat shock protein 90 alpha (cytosolic), class B member 1(Hsp90ab1)	Mus musculus
	P07901	heat shock protein 90, alpha (cytosolic), class A member 1(Hsp90aa1)	Mus musculus
	Q91X72	hemopexin(Hpx)	Mus musculus
	O88569	heterogeneous nuclear ribonucleoprotein A2/B1(Hnrnpa2b1)	Mus musculus
	Q60668	heterogeneous nuclear ribonucleoprotein D(Hnrnpd)	Mus musculus
	P61979	heterogeneous nuclear ribonucleoprotein K(Hnrnpk)	Mus musculus
	Q8R081	heterogeneous nuclear ribonucleoprotein L(Hnrnpl)	Mus musculus
	Q9D0E1	heterogeneous nuclear ribonucleoprotein M(Hnrnpm)	Mus musculus
	P04223	histocompatibility 2, K1, K region(H2-K1)	Mus musculus
	C0HKE1	histone cluster 1, H2ac(Hist1h2ac)	Mus musculus
	P10853	histone cluster 1, H2bf(Hist1h2bf)	Mus musculus
	P62806	histone cluster 1, H4h(Hist1h4h)	Mus musculus
	Q6GSS7	histone cluster 2, H2aa1(Hist2h2aa1)	Mus musculus
	Q64522	histone cluster 2, H2ab(Hist2h2ab)	Mus musculus
	Q8R366	immunoglobulin superfamily, member 8(Igsf8)	Mus musculus
	Q9CX00	increased sodium tolerance 1 homolog (yeast)(Ist1)	Mus musculus
	P24547	inosine 5'-phosphate dehydrogenase 2(Impdh2)	Mus musculus
	Q61581	insulin-like growth factor binding protein 7(Igfbp7)	Mus musculus
	Q62470	integrin alpha 3(Itga3)	Mus musculus
	P09055	integrin beta 1 (fibronectin receptor beta)(Itgb1)	Mus musculus
	O54890	integrin beta 3(Itgb3)	Mus musculus
	Q61703	inter-alpha trypsin inhibitor, heavy chain 2(Itih2)	Mus musculus
	Q61704	inter-alpha trypsin inhibitor, heavy chain 3(Itih3)	Mus musculus
	P13597	intercellular adhesion molecule 1(Icam1)	Mus musculus
	Q8BU30	isoleucine-tRNA synthetase(Iars)	Mus musculus
	Q02257	junction plakoglobin(Jup)	Mus musculus
	P70168	karyopherin (importin) beta 1(Kpnb1)	Mus musculus
	P04104	keratin 1(Krt1)	Mus musculus
	P02535	keratin 10(Krt10)	Mus musculus
	P05784	keratin 18(Krt18)	Mus musculus
	P19001	keratin 19(Krt19)	Mus musculus
	Q3TTY5	keratin 2(Krt2)	Mus musculus
	Q922U2	keratin 5(Krt5)	Mus musculus
	P11679	keratin 8(Krt8)	Mus musculus
	P06151	lactate dehydrogenase A(Ldha)	Mus musculus
	Q61001	laminin, alpha 5(Lama5)	Mus musculus
	Q61292	laminin, beta 2(Lamb2)	Mus musculus
	P02468	laminin, gamma 1(Lamc1)	Mus musculus
	P16045	lectin, galactose binding, soluble 1(Lgals1)	Mus musculus
	P16110	lectin, galactose binding, soluble 3(Lgals3)	Mus musculus
	Q07797	lectin, galactoside-binding, soluble, 3 binding protein(Lgals3bp)	Mus musculus
	Q9CPY7	leucine aminopeptidase 3(Lap3)	Mus musculus
	P11672	lipocalin 2(Lcn2)	Mus musculus
	Q99KG5	lipolysis stimulated lipoprotein receptor(Lsr)	Mus musculus
	Q61805	lipopolysaccharide binding protein(Lbp)	Mus musculus
	Q924C6	lysyl oxidase-like 4(Loxl4)	Mus musculus
	Q9EQK5	major vault protein(Mvp)	Mus musculus
	O09159	mannosidase 2, alpha B1(Man2b1)	Mus musculus
	Q922D8	methylenetetrahydrofolate dehydrogenase (NADP+ dependent), methenyltetrahydrofolate cyclohydrolase, formyltetrahydrofolate synthase(Mthfd1)	Mus musculus
	Q9CQ65	methylthioadenosine phosphorylase(Mtap)	Mus musculus
	P21956	milk fat globule-EGF factor 8 protein(Mfge8)	Mus musculus
	P26041	moesin(Msn)	Mus musculus
	Q78HU3	multivesicular body subunit 12A(Mvb12a)	Mus musculus
	Q6KAU4	multivesicular body subunit 12B(Mvb12b)	Mus musculus
	Q69ZN7	myoferlin(Myof)	Mus musculus
	Q9WTI7	myosin IC(Myo1c)	Mus musculus
	Q8VDD5	myosin, heavy polypeptide 9, non-muscle(Myh9)	Mus musculus
	Q60605	myosin, light polypeptide 6, alkali, smooth muscle and non-muscle(Myl6)	Mus musculus
	P26645	myristoylated alanine rich protein kinase C substrate(Marcks)	Mus musculus
	P10493	nidogen 1(Nid1)	Mus musculus
	Q8QZR4	out at first homolog(Oaf)	Mus musculus
	P17742	peptidylprolyl isomerase A(Ppia)	Mus musculus
	Q05793	perlecan (heparan sulfate proteoglycan 2)(Hspg2)	Mus musculus
	P35700	peroxiredoxin 1(Prdx1)	Mus musculus
	Q61171	peroxiredoxin 2(Prdx2)	Mus musculus
	Q9DCD0	phosphogluconate dehydrogenase(Pgd)	Mus musculus
	P09411	phosphoglycerate kinase 1(Pgk1)	Mus musculus
	Q9DBJ1	phosphoglycerate mutase 1(Pgam1)	Mus musculus
	Q9JJ00	phospholipid scramblase 1(Plscr1)	Mus musculus
	P11214	plasminogen activator, tissue(Plat)	Mus musculus
	P35456	plasminogen activator, urokinase receptor(Plaur)	Mus musculus
	P63005	platelet-activating factor acetylhydrolase, isoform 1b, subunit 1(Pafah1b1)	Mus musculus
	Q8CI19	platelet-derived growth factor, C polypeptide(Pdgfc)	Mus musculus
	Q9QXS1	plectin(Plec)	Mus musculus
	B2RXS4	plexin B2(Plxnb2)	Mus musculus
	P29341	poly(A) binding protein, cytoplasmic 1(Pabpc1)	Mus musculus
	P60335	poly(rC) binding protein 1(Pcbp1)	Mus musculus
	Q61990	poly(rC) binding protein 2(Pcbp2)	Mus musculus
	P50247	predicted gene 4737(Gm4737)	Mus musculus
	Q9R0E2	procollagen-lysine, 2-oxoglutarate 5-dioxygenase 1(Plod1)	Mus musculus
	P62962	profilin 1(Pfn1)	Mus musculus
	O55022	progesterone receptor membrane component 1(Pgrmc1)	Mus musculus
	Q9WU78	programmed cell death 6 interacting protein(Pdcd6ip)	Mus musculus
	Q61207	prosaposin(Psap)	Mus musculus
	P62196	protease (prosome, macropain) 26S subunit, ATPase 5(Psmc5)	Mus musculus
	P62334	proteasome (prosome, macropain) 26S subunit, ATPase, 6(Psmc6)	Mus musculus
	Q3TXS7	proteasome (prosome, macropain) 26S subunit, non-ATPase, 1(Psmd1)	Mus musculus
	Q9D8W5	proteasome (prosome, macropain) 26S subunit, non-ATPase, 12(Psmd12)	Mus musculus
	O35593	proteasome (prosome, macropain) 26S subunit, non-ATPase, 14(Psmd14)	Mus musculus
	Q8VDM4	proteasome (prosome, macropain) 26S subunit, non-ATPase, 2(Psmd2)	Mus musculus
	P14685	proteasome (prosome, macropain) 26S subunit, non-ATPase, 3(Psmd3)	Mus musculus
	Q99JI4	proteasome (prosome, macropain) 26S subunit, non-ATPase, 6(Psmd6)	Mus musculus
	P26516	proteasome (prosome, macropain) 26S subunit, non-ATPase, 7(Psmd7)	Mus musculus
	Q9R1P4	proteasome (prosome, macropain) subunit, alpha type 1(Psma1)	Mus musculus
	P49722	proteasome (prosome, macropain) subunit, alpha type 2(Psma2)	Mus musculus
	O70435	proteasome (prosome, macropain) subunit, alpha type 3(Psma3)	Mus musculus
	Q9R1P0	proteasome (prosome, macropain) subunit, alpha type 4(Psma4)	Mus musculus
	Q9Z2U1	proteasome (prosome, macropain) subunit, alpha type 5(Psma5)	Mus musculus
	Q9QUM9	proteasome (prosome, macropain) subunit, alpha type 6(Psma6)	Mus musculus
	Q9Z2U0	proteasome (prosome, macropain) subunit, alpha type 7(Psma7)	Mus musculus
	O09061	proteasome (prosome, macropain) subunit, beta type 1(Psmb1)	Mus musculus
	Q9R1P3	proteasome (prosome, macropain) subunit, beta type 2(Psmb2)	Mus musculus
	Q9R1P1	proteasome (prosome, macropain) subunit, beta type 3(Psmb3)	Mus musculus
	P99026	proteasome (prosome, macropain) subunit, beta type 4(Psmb4)	Mus musculus
	O55234	proteasome (prosome, macropain) subunit, beta type 5(Psmb5)	Mus musculus
	Q60692	proteasome (prosome, macropain) subunit, beta type 6(Psmb6)	Mus musculus
	P70195	proteasome (prosome, macropain) subunit, beta type 7(Psmb7)	Mus musculus
	P27773	protein disulfide isomerase associated 3(Pdia3)	Mus musculus
	P63330	protein phosphatase 2 (formerly 2A), catalytic subunit, alpha isoform(Ppp2ca)	Mus musculus
	P52480	pyruvate kinase, muscle(Pkm)	Mus musculus
	Q8BND5	quiescin Q6 sulfhydryl oxidase 1(Qsox1)	Mus musculus
	Q9QUI0	ras homolog family member A(Rhoa)	Mus musculus
	P84096	ras homolog family member G(Rhog)	Mus musculus
	P68040	receptor for activated C kinase 1(Rack1)	Mus musculus
	P62071	related RAS viral (r-ras) oncogene 2(Rras2)	Mus musculus
	Q99P72	reticulon 4(Rtn4)	Mus musculus
	Q91VI7	ribonuclease/angiogenin inhibitor 1(Rnh1)	Mus musculus
	Q9CXW4	ribosomal protein L11(Rpl11)	Mus musculus
	P35979	ribosomal protein L12(Rpl12)	Mus musculus
	Q9CZM2	ribosomal protein L15(Rpl15)	Mus musculus
	P62830	ribosomal protein L23(Rpl23)	Mus musculus
	P27659	ribosomal protein L3(Rpl3)	Mus musculus
	P62889	ribosomal protein L30(Rpl30)	Mus musculus
	Q9D8E6	ribosomal protein L4(Rpl4)	Mus musculus
	P14148	ribosomal protein L7(Rpl7)	Mus musculus
	P12970	ribosomal protein L7A(Rpl7a)	Mus musculus
	P62281	ribosomal protein S11(Rps11)	Mus musculus
	P62301	ribosomal protein S13(Rps13)	Mus musculus
	P62264	ribosomal protein S14(Rps14)	Mus musculus
	P62245	ribosomal protein S15A(Rps15a)	Mus musculus
	P14131	ribosomal protein S16(Rps16)	Mus musculus
	P63276	ribosomal protein S17(Rps17)	Mus musculus
	P62270	ribosomal protein S18(Rps18)	Mus musculus
	Q9CZX8	ribosomal protein S19(Rps19)	Mus musculus
	P25444	ribosomal protein S2(Rps2)	Mus musculus
	P60867	ribosomal protein S20(Rps20)	Mus musculus
	P62852	ribosomal protein S25(Rps25)	Mus musculus
	P62855	ribosomal protein S26(Rps26)	Mus musculus
	P62983	ribosomal protein S27A(Rps27a)	Mus musculus
	P62858	ribosomal protein S28(Rps28)	Mus musculus
	P62908	ribosomal protein S3(Rps3)	Mus musculus
	P97351	ribosomal protein S3A1(Rps3a1)	Mus musculus
	P62702	ribosomal protein S4, X-linked(Rps4x)	Mus musculus
	P97461	ribosomal protein S5(Rps5)	Mus musculus
	P62242	ribosomal protein S8(Rps8)	Mus musculus
	Q6ZWN5	ribosomal protein S9(Rps9)	Mus musculus
	P14206	ribosomal protein SA(Rpsa)	Mus musculus
	P14869	ribosomal protein, large, P0(Rplp0)	Mus musculus
	P17563	selenium binding protein 1(Selenbp1)	Mus musculus
	Q8C1B7	septin 11(Sept11)	Mus musculus
	P42208	septin 2(Sept2)	Mus musculus
	P50431	serine hydroxymethyltransferase 1 (soluble)(Shmt1)	Mus musculus
	P12246	serum amyloid P-component(Apcs)	Mus musculus
	P62317	small nuclear ribonucleoprotein D2(Snrpd2)	Mus musculus
	P62320	small nuclear ribonucleoprotein D3(Snrpd3)	Mus musculus
	P10852	solute carrier family 3 (activators of dibasic and neutral amino acid transport), member 2(Slc3a2)	Mus musculus
	Q62261	spectrin beta, non-erythrocytic 1(Sptbn1)	Mus musculus
	Q78PY7	staphylococcal nuclease and tudor domain containing 1(Snd1)	Mus musculus
	O09044	synaptosomal-associated protein 23(Snap23)	Mus musculus
	O35988	syndecan 4(Sdc4)	Mus musculus
	O08992	syndecan binding protein(Sdcbp)	Mus musculus
	P11983	t-complex protein 1(Tcp1)	Mus musculus
	Q8R3G9	tetraspanin 8(Tspan8)	Mus musculus
	Q9QZ06	toll interacting protein(Tollip)	Mus musculus
	Q921I1	transferrin(Trf)	Mus musculus
	P21981	transglutaminase 2, C polypeptide(Tgm2)	Mus musculus
	P40142	transketolase(Tkt)	Mus musculus
	P17751	triosephosphate isomerase 1(Tpi1)	Mus musculus
	P21107	tropomyosin 3, gamma(Tpm3)	Mus musculus
	P68369	tubulin, alpha 1A(Tuba1a)	Mus musculus
	P68368	tubulin, alpha 4A(Tuba4a)	Mus musculus
	P68372	tubulin, beta 4B class IVB(Tubb4b)	Mus musculus
	P99024	tubulin, beta 5 class I(Tubb5)	Mus musculus
	Q99JR5	tubulointerstitial nephritis antigen-like 1(Tinagl1)	Mus musculus
	Q61187	tumor susceptibility gene 101(Tsg101)	Mus musculus
	Q6P5F7	tweety family member 3(Ttyh3)	Mus musculus
	P68510	tyrosine 3-monooxygenase/tryptophan 5-monooxygenase activation protein, eta polypeptide(Ywhah)	Mus musculus
	P63101	tyrosine 3-monooxygenase/tryptophan 5-monooxygenase activation protein, zeta polypeptide(Ywhaz)	Mus musculus
	Q02053	ubiquitin-like modifier activating enzyme 1(Uba1)	Mus musculus
	Q9JIW9	v-ral simian leukemia viral oncogene B(Ralb)	Mus musculus
	Q9D1C8	vacuolar protein sorting 28(Vps28)	Mus musculus
	Q8R0J7	vacuolar protein sorting 37B(Vps37b)	Mus musculus
	Q8R105	vacuolar protein sorting 37C(Vps37c)	Mus musculus
	P46467	vacuolar protein sorting 4B(Vps4b)	Mus musculus
	Q01853	valosin containing protein(Vcp)	Mus musculus
	P29533	vascular cell adhesion molecule 1(Vcam1)	Mus musculus
	Q64727	vinculin(Vcl)	Mus musculus
	P29788	vitronectin(Vtn)	Mus musculus
